# Supplementary material for: Fecal Contamination of Drinking-Water in Low- and Middle-Income Countries: A Systematic Review and Meta-Analysis
Source: PLoS Med. 2014 May 6;11(5):e1001644. doi: 10.1371/journal.pmed.1001644 (PMC4011876; doi:10.1371/journal.pmed.1001644)
Supplement: Dataset S1 — Database of included water quality studies. (XLSX) [file pmed.1001644.s014.xlsx]

## Sheet: Characteristics
Table: Characteristics of the included studies
Study	Setting							Design						Quality		Research notes
	Country	Area	MDG region	Urban/Rural	Extra-hh?	Sanitation facility	% Improved sanitation	Parameters	Sampling point	Representative sample	Intervention study	Method comparison	Sampling focused on disease cases	Refereed journal
Tadesse et al. 2010	Ethiopia	Natonwide	SSA	Both	Household	NS	See JMP	TTC, As, F Sanitary Risk	Source & POU	Y	N	N	N	Y
Aldana 2010	Nicaragua	Natonwide	LAC	Both	Household	NS	See JMP		Source & POU
Ince et al. 2010	Nigeria	Natonwide	SSA	Both	Household	NS	See JMP		Source & POU
Aliev et al 2010	Tajikistan	Natonwide	CCA	Both	Household	NS	See JMP		Source & POU
Properzi 2010	Jordan	Natonwide		Both	Household	NS	See JMP		Source & POU
Godfrey et al 2011	India	Madhya Pradesh (Indore Zone)	SEA	?				TTC		Y	?	N	N	Y
Hutton	Bangladesh	Bangladesh	SEA					As, TTC		?	?	?	?	N
Wright et al 2004	South Africa	?	SSA	Rural				TC/EC		N	?	N	N	Y
Mihdhdir 2009	Saudi Arabia	Mecca		Urban				EC		N	N	N	N	Y
Vollard 2005	Indonesia	Jakarta		?				TTC								included in reference Mihdhdir - find
Pritchard et al. 2007	Malawi	Blantyre, Chiradzulu, and Mulanje	SSA	Urban	Household			TTC	Source	N	N	N	Y	1
Pritchard et al. 2008	Malawi	Balaka, Chikwawa and Zomba	SSA	Urban?	Household			TTC, As, F	Source	N	N	N	Y	1
Psutka et al. 2011	Zambia	Lusaka	SSA	Urban	Household	Various	0.82	TTC	Source & POU	?	N	N	N	1
Warner et al. 2008								EC, As, F?
Notes:
Specific covers things like IDP camp, schools etc.
MDG Regions are: NA (Northern Africa), SSA (Sub-Saharan Africa), LAC (Latin American and the Carribbean), CCA (Caucus and Central Asia), EA (Eastern Asia), SA (Southern Asia), SEA (South East Asia), WA (Western Asia) and O (Oceanian)
Sanitation facility when microbial water quality is provided
NS (not specified) - these will be blanks in the final report
"sampling point" - "source" means the point at which the water is collected by an individual, "POU" is either from a storage container or just before drinking. "Groundwater" can be used for arsenic/fluoride.

## Sheet: Water quality database
Database ID	First author or Organisation	Year of publication	Country	Income-group	Region specified	MDG Region	Urban or rural	Representative	Study design	Randomised selection	Randomized selection described	Selection described	JMP Source Definition	JMP classification	Our classification	If piped (P), treated?	Parameter assessed	Noncompliance	Number	Region specified	Quality Control	Method described	Point of Sampling specified	Handling described	Handling minimum criteria	Accredited lab	Trained technician	Risk classification <1 per 100 ml	Risk classification 1-10 per 100 ml	Risk classification 10-100 per 100 ml	Risk classification >100 per 100 ml	Mean	Geometric ean	Median	Range	Standard deviation	Variance	Season described	Season (wet or dry)	Longitudinal (>6 months)	Sanitary Risk	Emergencies	Extrahousehold	External review	Sanitaryriskscore	WHOstandard form used	Study quality rating
1	Abdellah	2012	Sudan	Low	Yes	SSA	Rural	No	Cross-sectional survey	No	No	Yes	Borehole or Tubewell	Improved	Borehole or Tubewell	NA	E. coli	0	11	1	0	1	1	1	0	0	0	-	-	-	-	-	-	-	-	-	-	No	Unclear	No	No	No	No	Yes	-	-	6
2	Abdellah	2012	Sudan	Low	Yes	SSA	Rural	No	Cross-sectional survey	No	No	Yes	Piped	Improved	Piped	Not reported	E. coli	0.26087	23	1	0	1	1	1	0	0	0	-	-	-	-	-	-	-	-	-	-	No	Unclear	No	No	No	No	Yes	-	-	6
3	Abera	2011	Ethiopia	Low	Yes	SSA	Urban	No	Cross-sectional survey	No	No	Yes	Unprotected dug well	Unimproved	Unprotected dug well	NA	E. coli	1	18	1	0	1	1	0	0	0	0	0	0	1	0	-	-	-	-	-	-	Yes	Unclear	No	No	No	No	Yes	-	-	6
4	Abu Amr	2008	Palestine	Lower-middle	Yes	WA	Mixed	No	Longitudinal survey	No	No	No	-	Not classified	Unspecified dug well	NA	Thermotolerant coliform	0.032	252	1	0	1	0	0	0	1	1	-	-	-	-	-	-	-	-	-	-	No	Unclear	Yes	No	No	No	Yes	-	-	5
5	Abu Amr	2008	Palestine	Lower-middle	Yes	WA	Mixed	Yes	Longitudinal survey	Yes	No	Yes	Piped	Improved	Piped	Not reported	Thermotolerant coliform	0.067	2937	1	0	1	0	0	0	1	1	-	-	-	-	-	-	-	-	-	-	No	Unclear	Yes	No	No	No	Yes	-	-	8
6	Abu Mayla	2010	Palestine	Lower-middle	Yes	WA	Mixed	No	Longitudinal survey	No	No	No	-	Not classified	Unspecified dug well	NA	Thermotolerant coliform	0.05	970	1	0	0	0	0	0	0	0	-	-	-	-	-	-	-	-	-	-	Yes	Dry	Yes	No	No	No	Yes	-	-	3
7	Abu Mayla	2010	Palestine	Lower-middle	Yes	WA	Mixed	No	Longitudinal survey	No	No	No	Piped	Improved	Piped	Not reported	Thermotolerant coliform	0.08	214	1	0	0	0	0	0	0	0	-	-	-	-	-	-	-	-	-	-	Yes	Dry	Yes	No	No	No	Yes	-	-	3
8	Abusafa	2012	Palestine	Lower-middle	Yes	WA	Mixed	No	Cross-sectional survey	No	No	Yes	Rainwater harvesting	Improved	Rainwater harvesting	NA	Thermotolerant coliform	0.896	106	1	0	0	1	0	0	0	0	-	-	-	-	-	-	-	-	-	-	No	Unclear	No	No	No	No	Yes	-	-	4
9	Addo	2009	Ghana	Lower-middle	Yes	SSA	Urban	No	Cross-sectional survey	No	No	Yes	-	Not classified	Sachet	NA	E. coli	0.0666667	30	1	0	1	1	1	1	1	1	-	-	-	-	-	-	-	-	-	-	Yes	Unclear	No	No	No	No	No	-	-	9
10	Admassu	2004	Ethiopia	Low	Yes	SSA	Urban	No	Cross-sectional survey	No	No	Yes	Piped	Improved	Piped	Treated	E. coli	0.5	14	1	1	0	0	0	0	0	0	-	-	-	-	-	-	-	-	-	-	Yes	Unclear	No	No	No	No	Yes	-	-	5
11	Admassu	2004	Ethiopia	Low	Yes	SSA	Rural	No	Cross-sectional survey	No	No	Yes	Protected Spring	Improved	Protected Spring	NA	E. coli	0.357143	14	1	1	0	0	0	0	0	0	-	-	-	-	-	-	-	-	-	-	Yes	Unclear	No	No	No	No	Yes	-	-	5
12	Admassu	2004	Ethiopia	Low	Yes	SSA	Mixed	No	Cross-sectional survey	No	No	Yes	Protected dug well	Improved	Protected dug well	NA	E. coli	0.285714	14	1	1	0	0	0	0	0	0	-	-	-	-	-	-	-	-	-	-	Yes	Unclear	No	No	No	No	Yes	-	-	5
13	Admassu	2004	Ethiopia	Low	Yes	SSA	Rural	No	Cross-sectional survey	No	No	Yes	Unprotected Spring	Unimproved	Unprotected Spring	NA	E. coli	0.642857	14	1	1	0	0	0	0	0	0	-	-	-	-	-	-	-	-	-	-	Yes	Unclear	No	No	No	No	Yes	-	-	5
14	Admassu	2004	Ethiopia	Low	Yes	SSA	Mixed	No	Cross-sectional survey	No	No	Yes	Unprotected dug well	Unimproved	Unprotected dug well	NA	E. coli	0.714286	14	1	1	0	0	0	0	0	0	-	-	-	-	-	-	-	-	-	-	Yes	Unclear	No	No	No	No	Yes	-	-	5
15	Aga	2010	Nigeria	Lower-middle	Yes	SSA	Urban	No	Cross-sectional survey	No	No	Yes	-	Not classified	Unspecified dug well	NA	Thermotolerant coliform	0.666667	30	1	1	1	1	0	0	0	0	0.333333	0.433333	0.233333	-	6.4	-	4	0-30	-	-	No	Unclear	No	No	No	No	Yes	-	-	6
16	Agard	2002	Trinidad	High	Yes	LAC	Urban	Yes	Cross-sectional survey	Yes	Yes	Yes	Piped	Improved	Piped	Treated	E. coli	0.69	108	1	0	1	1	1	0	0	0	-	-	-	-	-	1202.26	-	-	-	-	No	Unclear	No	No	No	No	Yes	-	-	9
17	Ahmad	2009	Saudi Arabia	High	Yes	WA	Urban	Yes	Cross-sectional survey	No	No	Yes	Bottled	Not classified	Bottled	NA	Thermotolerant coliform	0	14	1	0	1	1	0	0	1	1	1	0	0	0	0	0	0	0	0	0	Yes	Both	Yes	No	No	No	Yes	-	-	9
18	Ahmad	2009	Saudi Arabia	High	Yes	WA	Urban	Yes	Cross-sectional survey	No	No	Yes	Piped	Improved	Piped	Treated	Thermotolerant coliform	0	1412	1	0	1	1	0	0	1	1	1	0	0	0	0	0	0	0	0	0	Yes	Both	Yes	No	No	No	Yes	-	-	9
19	Ahmed	1998	Bangladesh	Low	No	SA	Rural	No	Cross-sectional survey	No	No	No	Not classified	Not classified	Point of use: unspecified dug well	NA	Thermotolerant coliform	-	20	0	0	1	1	1	0	0	0	-	-	-	-	-	56	-	-	18	-	No	Unclear	No	No	No	No	Yes	-	-	4
20	Ahmed	2005	Bangladesh	Low	Yes	SA	Rural	Yes	Cross-sectional survey	Yes	Yes	Yes	Borehole or Tubewell	Improved	Borehole or Tubewell	NA	Thermotolerant coliform	0.472222	36	1	1	0	0	0	0	0	0	0.527778	0.25	0.197222	0.025	11	-	0	0-160	-	-	Yes	Both	No	Yes	No	No	Yes	Yes	No	8
21	Ahmed	2005	Bangladesh	Low	Yes	SA	Rural	Yes	Cross-sectional survey	Yes	Yes	Yes	-	Not classified	Unspecified dug well	NA	Thermotolerant coliform	0.916667	36	1	1	0	0	0	0	0	0	0.0833333	0.09	0.106667	0.72	1998	-	820	0-15000	-	-	Yes	Both	No	Yes	No	No	Yes	Yes	No	8
22	Ahmed	2005	Bangladesh	Low	Yes	SA	Rural	Yes	Cross-sectional survey	Yes	Yes	Yes	Rainwater harvesting	Improved	Rainwater harvesting	NA	Thermotolerant coliform	0.428571	42	1	1	0	0	0	0	0	0	0.571429	0.07	0.258571	0.1	44	-	0	0-640	-	-	Yes	Both	No	Yes	No	No	Yes	Yes	No	8
23	Ahmed	2012	Pakistan	Lower-middle	Yes	SA	Rural	No	Cross-sectional survey	No	No	Yes	-	Not classified	Unspecified spring	NA	Thermotolerant coliform	0.8	95	1	0	1	0	0	0	0	0	0.2	0.0631579	0.463158	0.273684	-	-	-	0-TNTC	-	-	Yes	Unclear	No	No	No	No	Yes	-	-	5
24	Ahmed	2012	Pakistan	Lower-middle	Yes	SA	Urban	No	Cross-sectional survey	No	No	No	Borehole or Tubewell	Improved	Borehole or Tubewell	NA	E. coli	0.107692	65	1	0	1	1	1	0	0	0	-	-	-	-	-	-	-	-	-	-	Yes	Unclear	No	No	No	No	Yes	-	-	6
25	Ahmed	2013	Bangladesh	Low	Yes	SA	Urban	No	Cross-sectional survey	No	No	Yes	Bottled	Not classified	Bottled	NA	E. coli	0.413043	46	1	1	1	0	0	0	0	0	0.586957	0.347826	0.0652174	0	2.416	-	-	0-14	-	-	No	Unclear	No	No	No	No	Yes	-	-	5
26	Ahouassi	2013	Côte d’Ivoire	Lower-middle	Yes	SSA	Urban	No	Cross-sectional survey	No	No	Yes	-	Not classified	Unspecified dug well	NA	Thermotolerant coliform	1	28	1	0	1	1	1	0	0	0	0.142857	0.0357143	0.178571	0.642857	305	75	127.5	<1-3300	423.8	-	Yes	Wet	No	No	No	No	Yes	-	-	7
27	Akoachere	2013	Cameroon	Lower-middle	Yes	SSA	Urban	No	Longitudinal survey	No	No	No	-	Not classified	Unspecified dug well	NA	Thermotolerant coliform	-	150	1	0	1	1	1	0	0	0	-	-	-	-	1680	-	-	0-9.0 × 103	2119	-	Yes	Both	Yes	Yes	No	No	Yes	No	No	6
28	Al-Khatib	2009	Palestine	Lower-middle	Yes	WA	Mixed	Yes	Longitudinal survey	Yes	No	No	Rainwater harvesting	Improved	Rainwater harvesting	NA	Thermotolerant coliform	0.039	1056	1	1	1	1	1	1	1	1	-	-	-	-	-	-	-	-	-	-	Yes	Unclear	Yes	No	No	No	Yes	-	-	12
29	Al-Salaymeh	2011	Palestine	Lower-middle	Yes	WA	Urban	No	Longitudinal survey	No	No	Yes	Rainwater harvesting	Improved	Rainwater harvesting	NA	Thermotolerant coliform	0.57	100	1	0	1	1	1	0	0	0	0.43	0.33	0.24	0	8.8	-	-	0–98	-	-	Yes	Wet	Yes	No	No	No	Yes	-	-	7
30	Albert	2010	Kenya	Low	Yes	SSA	Rural	No	Cross-sectional survey	Yes	Yes	Yes	Piped	Improved	Point of use: Piped	NA	E. coli	-	290	1	0	1	1	0	0	0	0	-	-	-	-	248	-	23	-	-	-	Yes	Both	Yes	No	No	No	Yes	-	-	8
31	Albert	2010	Kenya	Low	Yes	SSA	Rural	No	Cross-sectional survey	Yes	Yes	Yes	Rainwater harvesting	Improved	Point of use: Rainwater harvesting	NA	E. coli	-	456	1	0	1	1	0	0	0	0	-	-	-	-	231	-	11	-	-	-	Yes	Both	Yes	No	No	No	Yes	-	-	8
32	Aldana	2010	Nicaragua	Lower-middle	Yes	LAC	Mixed	Yes	Cross-sectional survey	Yes	Yes	Yes	Borehole or Tubewell	Improved	Borehole or Tubewell	NA	Thermotolerant coliform	0.543	442	1	1	1	1	1	1	0	1	0.45	0.25	0.24	0.06	-	-	1	0-200	-	-	Yes	Wet	No	Yes	No	No	No	Yes	Yes	12
33	Aldana	2010	Nicaragua	Lower-middle	Yes	LAC	Mixed	Yes	Cross-sectional survey	Yes	Yes	Yes	Piped	Improved	Piped	Treated	Thermotolerant coliform	0.23575	600	1	1	1	1	1	1	0	1	0.76425	0.08975	0.073	0.073	-	-	-	0-200	-	-	Yes	Wet	No	Yes	No	No	No	Yes	Yes	12
34	Aldana	2010	Nicaragua	Lower-middle	Yes	LAC	Mixed	Yes	Cross-sectional survey	Yes	Yes	Yes	Protected dug well	Improved	Protected dug well	NA	Thermotolerant coliform	0.807	446	1	1	1	1	1	1	0	1	0.18	0.14	0.32	0.36	-	-	41	0-200	-	-	Yes	Wet	No	Yes	No	No	No	Yes	Yes	12
35	Aliev	2010	Tajikistan	Low	Yes	CCA	Mixed	Yes	Cross-sectional survey	Yes	Yes	Yes	Piped	Improved	Piped	Treated	Thermotolerant coliform	0.11	1286	1	1	1	1	1	1	0	1	0.885692	0.11353	0.000777605	0	-	-	-	-	-	-	Yes	Dry	No	Yes	No	No	No	Yes	Yes	12
36	Aliev	2010	Tajikistan	Low	Yes	CCA	Mixed	Yes	Cross-sectional survey	Yes	Yes	Yes	Protected Spring	Improved	Protected Spring	NA	Thermotolerant coliform	0.18	334	1	1	1	1	1	1	0	1	0.820359	0.140719	0.0299401	0.00898204	-	-	-	-	-	-	Yes	Dry	No	Yes	No	No	No	Yes	Yes	12
37	Alves	2002	Brazil	Upper-middle	Yes	LAC	Urban	No	Cross-sectional survey	No	No	No	Bottled	Not classified	Bottled	NA	Thermotolerant coliform	0	18	1	0	1	0	0	0	0	0	-	-	-	-	-	-	-	-	-	-	No	Unclear	No	No	No	No	No	-	-	2
38	Amouei	2012	Iran	Upper-middle	Yes	SA	Rural	No	Cross-sectional survey	No	No	Yes	-	Not classified	Unspecified spring	NA	Thermotolerant coliform	0.405	37	1	0	0	0	1	0	0	0	-	-	-	-	-	-	-	-	-	-	No	Unclear	No	No	No	No	Yes	-	-	4
39	Amouei	2012	Iran	Upper-middle	Yes	SA	Rural	No	Cross-sectional survey	No	No	Yes	-	Not classified	Unspecified dug well	NA	Thermotolerant coliform	0.125456	103	1	0	0	0	1	0	0	0	-	-	-	-	-	-	-	-	-	-	No	Unclear	No	No	No	No	Yes	-	-	4
40	Amouei	2012	Iran	Upper-middle	Yes	SA	Rural	No	Cross-sectional survey	No	No	Yes	Piped	Improved	Piped	Mixed	Thermotolerant coliform	0.158	38	1	0	0	0	1	0	0	0	-	-	-	-	-	-	-	-	-	-	Yes	Both	No	No	No	No	Yes	-	-	5
41	Ampofo	2007	Ghana	Lower-middle	Yes	SSA	Urban	No	Cross-sectional survey	No	No	Yes	-	Not classified	Sachet	NA	Thermotolerant coliform	0.084	179	1	0	1	1	0	0	0	0	-	-	-	-	-	-	-	-	-	-	No	Unclear	No	No	No	No	Yes	-	-	5
42	An	2005	South Korea	High	Yes	EA	Rural	No	Cross-sectional survey	No	No	No	Unprotected Spring	Unimproved	Unprotected Spring	NA	E. coli	0.78	27	1	1	1	1	1	0	0	1	-	-	-	-	-	-	-	-	-	-	Yes	Both	No	No	No	Yes	Yes	-	-	8
43	Andrade	2004	Brazil	Upper-middle	Yes	LAC	Urban	No	Cross-sectional survey	No	No	Yes	Piped	Improved	Piped	Mixed	E. coli	0.302326	43	1	0	1	1	1	0	0	0	-	-	-	-	-	-	-	-	-	-	Yes	Unclear	No	No	No	Yes	Yes	-	-	7
44	Arnold	2013	Ghana	Lower-middle	Yes	SSA	Rural	No	Cross-sectional survey	No	No	Yes	Piped	Improved	Piped	Treated	E. coli	0.61	18	1	0	1	1	1	0	0	0	-	-	-	-	-	-	-	-	-	-	Yes	Unclear	No	Yes	No	No	Yes	No	No	7
45	Augustinos	1995	South Africa	Upper-middle	No	SSA	Urban	No	Cross-sectional survey	No	No	No	Piped	Improved	Piped	Not reported	Thermotolerant coliform	0.1	80	0	0	1	0	1	0	0	0	-	-	-	-	-	-	-	0-7	-	-	No	Both	Yes	No	No	No	Yes	-	-	3
46	Austin	1993	Gambia	Low	Yes	SSA	Rural	No	Intervention	No	No	Yes	Not classified	Not classified	Point of use: unprotected dug well	NA	Thermotolerant coliform	0.95	84	1	0	0	0	0	0	0	0	-	-	-	-	3358	-	-	-	-	-	Yes	Both	No	No	No	No	No	-	-	3
47	Austin	1993	Gambia	Low	Yes	SSA	Rural	No	Intervention	No	No	Yes	Unprotected dug well	Unimproved	Unprotected dug well	NA	Thermotolerant coliform	1	94	1	0	0	0	0	0	0	0	-	-	-	-	1871	-	-	-	-	-	Yes	Both	No	No	No	No	No	-	-	3
48	Awuah	2009	Ghana	Lower-middle	Yes	SSA	Urban	No	Longitudinal survey	No	No	No	Unprotected dug well	Unimproved	Unprotected dug well	NA	E. coli	0.6	15	1	0	1	1	1	0	0	0	0.4	0	0	0.6	-	-	-	-	-	-	Yes	Dry	No	No	No	No	Yes	-	-	6
49	Ayantobo	2012	Nigeria	Lower-middle	Yes	SSA	Urban	Yes	Cross-sectional survey	Yes	Yes	Yes	Protected dug well	Improved	Protected dug well	NA	E. coli	-	42	1	0	0	0	0	0	0	0	-	-	-	-	23.5	-	-	0-90	-	-	No	Unclear	No	No	No	No	Yes	-	-	6
50	Ayantobo	2012	Nigeria	Lower-middle	Yes	SSA	Urban	No	Cross-sectional survey	Yes	Yes	Yes	Unprotected dug well	Unimproved	Unprotected dug well	NA	E. coli	-	59	1	0	0	0	0	0	0	0	-	-	-	-	64.2317	-	-	0-270	-	-	No	Unclear	No	No	No	No	Yes	-	-	5
51	Aydin	2006	Turkey	Upper-middle	Yes	WA	Urban	No	Cross-sectional survey	No	No	Yes	-	Not classified	Unspecified dug well	NA	E. coli	0.15	40	1	0	1	1	0	0	0	0	-	-	-	-	-	-	-	-	-	-	Yes	Unclear	No	No	No	No	Yes	-	-	6
52	Bahram	2012	Iran	Upper-middle	Yes	SA	Rural	No	Cross-sectional survey	Yes	Yes	Yes	Borehole or Tubewell	Improved	Borehole or Tubewell	NA	Thermotolerant coliform	0.328947	76	1	0	1	1	1	1	0	0	-	-	-	-	-	-	-	-	-	-	Yes	Both	No	No	No	No	Yes	-	-	10
53	Baig	2012	Pakistan	Lower-middle	Yes	SA	Rural	No	Cross-sectional survey	No	No	Yes	Piped	Improved	Piped	Not reported	E. coli	0.84	100	1	0	1	1	0	0	0	0	-	-	-	-	-	-	-	-	-	-	No	Unclear	No	No	Yes	Yes	Yes	-	-	5
54	Baker	2013	Mail	Low	Yes	SSA	Urban	No	Cross-sectional survey	Yes	Yes	Yes	Piped	Improved	Piped	Treated	E. coli	0	63	1	1	1	1	1	1	0	0	-	-	-	-	-	-	-	-	-	-	Yes	Dry	No	No	No	No	Yes	-	-	11
55	Baker	2013	Mail	Low	Yes	SSA	Urban	No	Case control	Yes	Yes	Yes	Piped	Improved	Point of use: Piped	NA	E. coli	0.0833333	48	1	1	1	1	1	1	0	0	-	-	-	-	-	-	-	1-540	-	-	Yes	Dry	No	No	No	No	Yes	-	-	11
56	Barbosa	2009	Brazil	Upper-middle	Yes	LAC	Urban	No	Cross-sectional survey	No	No	Yes	Piped	Improved	Piped	Treated	E. coli	0	20	1	0	1	1	1	0	1	1	-	-	-	-	-	-	-	-	-	-	Yes	Unclear	No	No	No	No	Yes	-	-	9
57	Barthiban	2012	Sri Lanka	Lower-middle	Yes	SA	Rural	No	Cross-sectional survey	No	No	No	Unprotected dug well	Unimproved	Unprotected dug well	NA	Thermotolerant coliform	0.956	127	1	1	1	1	1	1	0	0	0.01	0.287	0.4257	0.277	-	-	-	-	-	-	Yes	Unclear	No	Yes	Yes	No	Yes	No	No	8
58	Barthiban	2012	Maldives	Upper-middle	Yes	SA	Rural	No	Cross-sectional survey	Yes	No	Yes	Unprotected dug well	Unimproved	Unprotected dug well	NA	Thermotolerant coliform	1	88	1	1	1	1	1	1	0	0	0.064	0.156	0.225	0.555	-	-	-	-	-	-	Yes	Unclear	No	Yes	Yes	No	Yes	No	No	10
59	Bartram	1996	Peru	Upper-middle	Yes	LAC	Rural	No	Cross-sectional survey	No	No	Yes	Piped	Improved	Piped	Not treated	Thermotolerant coliform	0.77	273	1	0	0	0	0	0	0	0	0.23	0.43	-	-	-	-	-	-	-	-	No	Unclear	No	No	No	No	Yes	-	-	3
60	Bartram	1996	Peru	Upper-middle	Yes	LAC	Rural	No	Cross-sectional survey	No	No	Yes	Piped	Improved	Piped	Treated	Thermotolerant coliform	0.96	25	1	0	0	0	0	0	0	0	0.04	0.08	-	-	-	-	-	-	-	-	No	Unclear	No	No	No	No	Yes	-	-	3
61	Bartram	1996	Peru	Upper-middle	Yes	LAC	Rural	No	Cross-sectional survey	No	No	Yes	Unprotected dug well	Unimproved	Unprotected dug well	NA	Thermotolerant coliform	0.64	30	1	0	0	0	0	0	0	0	0.36	0.17	-	-	-	-	-	-	-	-	No	Unclear	No	No	No	No	Yes	-	-	3
62	Bartram	1996	Nepal	Low	No	SA	Rural	No	Cross-sectional survey	No	No	Yes	Piped	Improved	Piped	Not reported	Thermotolerant coliform	-	30	0	0	0	0	0	0	0	0	-	-	-	-	4.1	-	-	-	-	-	No	Unclear	No	No	No	No	Yes	-	-	2
63	Bartram	1996	Nepal	Low	No	SA	Rural	No	Cross-sectional survey	No	No	Yes	Unprotected Spring	Unimproved	Unprotected Spring	NA	Thermotolerant coliform	-	12	0	0	0	0	0	0	0	0	-	-	-	-	12.5	-	-	-	-	-	No	Unclear	No	No	No	No	Yes	-	-	2
64	Begum	2004	India	Lower-middle	Yes	SA	Mixed	No	Cross-sectional survey	No	No	No	Borehole or Tubewell	Improved	Borehole or Tubewell	NA	E. coli	0	72	1	0	1	0	0	0	0	0	-	-	-	-	-	-	-	-	-	-	No	Unclear	No	No	No	No	Yes	-	-	3
65	Begum	2004	India	Lower-middle	Yes	SA	Mixed	No	Cross-sectional survey	No	No	No	-	Not classified	Unspecified dug well	NA	E. coli	0.861111	36	1	0	1	0	0	0	0	0	-	-	-	-	-	-	-	-	-	-	No	Unclear	No	No	No	No	Yes	-	-	3
66	Begum	2004	India	Lower-middle	Yes	SA	Mixed	No	Cross-sectional survey	No	No	No	Piped	Improved	Piped	Not reported	E. coli	0.0555556	36	1	0	1	0	0	0	0	0	-	-	-	-	-	-	-	-	-	-	No	Unclear	No	No	No	No	Yes	-	-	3
67	Besser	1995	Peru	Upper-middle	Yes	LAC	Urban	Yes	Cross-sectional survey	Yes	Yes	Yes	Piped	Improved	Piped	Treated	Thermotolerant coliform	0	30	1	0	1	1	1	1	0	0	-	-	-	-	-	-	-	-	-	-	Yes	Unclear	No	No	No	No	Yes	-	-	11
68	Bharath	2003	Trinidad	High	Yes	LAC	Mixed	Yes	Cross-sectional survey	Yes	Yes	Yes	Bottled	Not classified	Bottled	NA	Thermotolerant coliform	0	344	1	0	1	0	0	0	1	1	-	-	-	-	-	-	-	-	-	-	No	Unclear	No	No	No	No	Yes	-	-	9
69	Bordalo	2007	Guinea-Bissau	Low	Yes	SSA	Mixed	No	Cross-sectional survey	No	No	Yes	-	Not classified	Unspecified dug well	NA	Thermotolerant coliform	0.785714	28	1	0	1	0	0	0	0	0	-	-	-	-	410	-	35	0-5000	-	-	Yes	Wet	No	No	No	No	Yes	-	-	5
70	Bracho	2008	Venezuela	Upper-middle	Yes	LAC	Urban	No	Cross-sectional survey	No	No	Yes	Piped	Improved	Piped	Treated	Thermotolerant coliform	0.256	82	1	0	1	1	1	0	0	0	-	-	-	-	-	14.2	-	1-1946	-	-	Yes	Both	No	No	No	No	Yes	-	-	7
71	Broshears	2005	Afghanistan	Low		SA	Mixed	Yes	Cross-sectional survey	No	No	Yes	-	Not classified	Unspecified dug well	NA	E. coli	0.222222	108		0	1	0	0	0	0	0	0.777778	0.166667	0.0277778	0.0277778	-	-	-	0->200	-	-	No	Unclear	No	No	No	No	No	-	-	3
72	Camara	2011	Burkina Faso	Low	Yes	SSA	Urban	Yes	Cross-sectional survey	Yes	Yes	Yes	-	Not classified	Unspecified dug well	NA	E. coli	1	60	1	0	1	0	0	0	0	0	0	0	0.237288	0.762712	238.59	185.18	208	32-960	165.11	-	No	Unclear	No	No	No	No	Yes	-	-	7
73	Cardoso	2001	Brazil	Upper-middle	Yes	LAC	Urban	Yes	Longitudinal survey	No	No	Yes	Piped	Improved	Piped	Treated	E. coli	0.0546697	878	1	1	1	1	0	0	1	1	0.94533	0.0375854	0.00683371	0.0102506	2.1	-	0	-	-	-	Yes	Both	Yes	No	No	No	Yes	-	-	10
74	Carrasco	2007	Mexico	Upper-middle	Yes	LAC	Urban	Yes	Cross-sectional survey	Yes	Yes	Yes	Piped	Improved	Piped	Not reported	E. coli	0	83	1	0	1	1	1	0	0	0	0	0	0	0	0	-	-	0	-	-	Yes	Unclear	No	No	No	No	Yes	-	-	10
75	Caylak	2012	Turkey	Upper-middle	Yes	WA	Urban	No	Cross-sectional survey	No	No	Yes	Piped	Improved	Piped	Treated	E. coli	0.166667	30	1	0	1	1	0	0	0	0	0.833333	0.1	0.03	0.03	-	-	-	0 - 1800	-	-	Yes	Unclear	No	No	No	No	Yes	-	-	6
76	Chaidez	2008	Mexico	Upper-middle	Yes	LAC	Urban	Yes	Longitudinal survey	Yes	Yes	Yes	Piped	Improved	Piped	Treated	E. coli	0.03	100	1	0	1	1	0	0	0	0	-	-	-	-	-	-	-	<1 - 180	-	-	Yes	Unclear	No	No	No	No	Yes	-	-	9
77	Chemuliti	2002	Kenya	Low	Yes	SSA	Urban	No	Cross-sectional survey	No	No	Yes	Piped	Improved	Piped	Not reported	Thermotolerant coliform	0.35	20	1	0	1	1	1	1	0	0	-	-	-	-	9.3	-	-	2-161	-	-	No	Unclear	No	Yes	No	No	Yes	No	No	7
78	Chemuliti	2002	Kenya	Low	Yes	SSA	Urban	No	Cross-sectional survey	No	No	Yes	Piped	Improved	Point of use: Piped	NA	Thermotolerant coliform	0.95	60	1	0	1	1	1	1	0	0	-	-	-	-	103.88	-	-	five - 92	-	-	No	Unclear	No	Yes	No	No	Yes	No	No	7
79	Chen	2011	China	Upper-middle	Yes	EA	Rural	No	Cross-sectional survey	No	No	No	Unprotected Spring	Unimproved	Unprotected Spring	NA	Thermotolerant coliform	0.209	43	1	1	1	1	1	0	1	1	-	-	-	-	-	-	-	-	-	-	No	Unclear	Yes	No	No	No	Yes	-	-	8
80	Chen	2011	China	Upper-middle	Yes	EA	Rural	No	Cross-sectional survey	No	No	No	Unprotected dug well	Unimproved	Unprotected dug well	NA	Thermotolerant coliform	0.05	60	1	1	1	1	1	0	1	1	-	-	-	-	-	-	-	-	-	-	No	Unclear	Yes	No	No	No	Yes	-	-	8
81	Chung	2011	Ethiopia	Low	Yes	SSA	Mixed	No	Cross-sectional survey	No	No	No	Piped	Improved	Piped	Not reported	E. coli	0.173913	23	1	0	1	1	0	0	0	0	-	-	-	-	-	-	-	-	-	-	Yes	Unclear	No	No	Yes	No	Yes	-	-	5
82	Chung	2011	Ethiopia	Low	Yes	SSA	Mixed	No	Cross-sectional survey	No	No	No	Piped	Improved	Point of use: Piped	NA	E. coli	0.468085	47	1	0	1	1	0	0	0	0	-	-	-	-	-	-	-	-	-	-	Yes	Unclear	No	No	Yes	No	Yes	-	-	5
83	Clasen	2007	Bangladesh	Low	Yes	SA	Urban	No	Intervention	No	No	Yes	Borehole or Tubewell	Improved	Point of use: borehole or tubewell	NA	Thermotolerant coliform	1	191	1	0	1	1	1	1	0	0	0	0.01	0.178	0.812	-	750.6	-	-	-	-	No	Unclear	No	No	No	No	Yes	-	-	7
84	Coelho	2007	Brazil	Upper-middle	Yes	LAC	Urban	No	Cross-sectional survey	No	No	Yes	Bottled	Not classified	Bottled	NA	Thermotolerant coliform	0	45	1	1	1	1	0	0	0	0	1	0	0	0	0	0	0	0	0	0	No	Unclear	No	No	No	No	Yes	-	-	6
85	Coloru	2012	Tanzania	Low	Yes	SSA	Rural	Yes	Cross-sectional survey	No	No	Yes	Borehole or Tubewell	Improved	Borehole or Tubewell	NA	E. coli	0.37	76	1	1	1	1	0	0	0	0	-	-	-	-	-	-	-	-	-	-	Yes	Wet	No	Yes	No	No	No	Yes	No	7
86	Coloru	2012	Tanzania	Low	Yes	SSA	Rural	Yes	Cross-sectional survey	No	No	Yes	-	Not classified	Unspecified dug well	NA	E. coli	0.49	104	1	1	1	1	0	0	0	0	-	-	-	-	-	-	-	-	-	-	Yes	Wet	No	Yes	No	No	No	Yes	No	7
87	Copeland	2009	Brazil	Upper-middle	Yes	LAC	Urban	Yes	Cross-sectional survey	Yes	Yes	Yes	Piped	Improved	Point of use: Piped	NA	Thermotolerant coliform	0.196891	193	1	0	1	1	0	0	0	0	-	-	-	-	-	-	-	-	-	-	Yes	Unclear	No	No	No	No	Yes	-	-	9
88	Costello	2013	Afghanistan	Low	Yes	SA	Rural	Yes	Cross-sectional survey	Yes	Yes	Yes	Borehole or Tubewell	Improved	Borehole or Tubewell	NA	E. coli	0.0769231	13	1	1	1	0	1	0	0	0	-	-	-	-	-	-	-	-	-	-	Yes	Unclear	No	Yes	No	No	Yes	No	No	10
89	Cronin	2006	Mozambique	Low	Yes	SSA	Urban	No	Longitudinal survey	No	No	Yes	Borehole or Tubewell	Improved	Borehole or Tubewell	NA	Thermotolerant coliform	0.34	73	1	0	1	1	0	0	0	0	-	-	-	-	13.2	-	-	-	-	-	Yes	Both	Yes	Yes	No	No	Yes	No	Yes	6
90	Cronin	2006	Mozambique	Low	Yes	SSA	Urban	No	Longitudinal survey	No	No	Yes	Protected dug well	Improved	Protected dug well	NA	Thermotolerant coliform	0.68	128	1	0	1	1	0	0	0	0	-	-	-	-	56.2	-	-	-	-	-	Yes	Both	Yes	Yes	No	No	Yes	No	Yes	6
91	Cronin	2006	Mozambique	Low	Yes	SSA	Urban	No	Longitudinal survey	No	No	Yes	Unprotected dug well	Unimproved	Unprotected dug well	NA	Thermotolerant coliform	0.82	85	1	0	1	1	0	0	0	0	-	-	-	-	72.1	-	-	-	-	-	Yes	Both	Yes	Yes	No	No	Yes	No	Yes	6
92	Cui	2012	China	Upper-middle	Yes	EA	Rural	No	Cross-sectional survey	No	No	No	Protected dug well	Improved	Protected dug well	NA	Thermotolerant coliform	0	313	1	1	1	1	1	0	1	1	-	-	-	-	-	-	-	-	-	-	No	Unclear	No	No	No	Yes	Yes	-	-	8
93	da Silva	2003	Brazil	Upper-middle	Yes	LAC	Urban	No	Cross-sectional survey	No	No	No	Bottled	Not classified	Bottled	NA	Thermotolerant coliform	0.1	10	1	0	1	1	0	0	0	0	0.9	0.1	0	0	0.4	-	-	0-4	-	-	Yes	Unclear	No	No	No	No	No	-	-	4
94	da Silva	2008	Brazil	Upper-middle	Yes	LAC	Urban	Yes	Cross-sectional survey	Yes	Yes	Yes	Bottled	Not classified	Bottled	NA	E. coli	0.0497778	99	1	0	1	1	1	1	0	0	-	-	-	-	-	-	-	-	-	-	No	Unclear	Yes	No	No	No	Yes	-	-	10
95	da Silva	2008	Brazil	Upper-middle	Yes	LAC	Urban	Yes	Cross-sectional survey	Yes	Yes	Yes	Piped	Improved	Piped	Treated	E. coli	0	96	1	0	1	1	1	1	0	0	-	-	-	-	-	-	-	-	-	-	No	Unclear	Yes	No	No	No	Yes	-	-	10
96	Dada	2009	Nigeria	Lower-middle	Yes	SSA	Urban	Yes	Cross-sectional survey	No	No	Yes	-	Not classified	Sachet	NA	E. coli	0	100	1	0	1	1	0	0	0	0	-	-	-	-	-	-	-	-	-	-	No	Unclear	No	No	No	No	Yes	-	-	6
97	Daoud	2011	Palestine	Lower-middle	No	WA	Mixed	No	Cross-sectional survey	No	No	No	Rainwater harvesting	Improved	Rainwater harvesting	NA	Thermotolerant coliform	0.667	42	0	0	1	1	0	0	0	0	0.333	0.286	0.309	0.072	55	-	-	0->1000	-	-	Yes	Both	No	No	No	No	Yes	-	-	4
98	de Sá	2005	Brazil	Upper-middle	Yes	LAC	Urban	No	Longitudinal survey	Yes	Yes	Yes	Piped	Improved	Piped	Treated	Thermotolerant coliform	0.126316	95	1	0	1	1	1	1	0	0	-	-	-	-	-	-	0.5	-	-	-	Yes	Wet	Yes	No	No	No	Yes	-	-	10
99	de Sá	2005	Brazil	Upper-middle	Yes	LAC	Urban	No	Longitudinal survey	Yes	Yes	Yes	Piped	Improved	Point of use: Piped	NA	Thermotolerant coliform	0.578947	95	1	0	1	1	1	1	0	0	-	-	-	-	-	-	237	-	-	-	Yes	Wet	Yes	No	No	No	Yes	-	-	10
100	de Siqueira	2010	Brazil	Upper-middle	Yes	LAC	Urban	No	Cross-sectional survey	No	No	Yes	Piped	Improved	Piped	Treated	Thermotolerant coliform	0.425	40	1	0	1	1	1	0	0	0	-	-	-	-	-	-	-	-	-	-	Yes	Unclear	No	No	No	Yes	Yes	-	-	7
101	Degbey	2008	Benin	Low	Yes	SSA	Urban	No	Cross-sectional survey	No	No	Yes	Unprotected dug well	Unimproved	Unprotected dug well	NA	E. coli	1	30	1	0	1	0	0	0	1	1	-	-	-	-	-	-	-	-	-	-	No	Unclear	No	No	No	No	Yes	-	-	6
102	Degbey	2010	Benin	Low	Yes	SSA	Urban	Yes	Cross-sectional survey	Yes	Yes	Yes	-	Not classified	Unspecified dug well	NA	E. coli	1	10	1	0	1	1	0	0	0	0	-	-	-	-	-	-	-	-	-	-	No	Unclear	No	No	No	Yes	Yes	-	-	8
103	Desmarchelier	1992	Malaysia	Upper-middle	Yes	SEA	Rural	No	Diagnostic	No	No	Yes	Piped	Improved	Piped	Treated	E. coli	0.07	44	1	1	1	1	1	0	0	0	-	0.22	-	-	-	-	-	-	-	-	No	Unclear	No	No	No	No	Yes	-	-	7
104	Desmarchelier	1992	Malaysia	Upper-middle	Yes	SEA	Rural	No	Diagnostic	No	No	Yes	Unprotected dug well	Unimproved	Unprotected dug well	NA	E. coli	0.42	151	1	1	1	1	1	0	0	0	-	0.05	-	-	-	-	-	-	-	-	No	Unclear	No	No	No	No	Yes	-	-	7
105	Devoto	2012	Morocco	Lower-middle	Yes	NA	Urban	Yes	Intervention	No	No	Yes	Piped	Improved	Piped	Treated	E. coli	-	371	1	0	0	0	0	0	0	0	-	-	-	-	10.4	-	-	-	-	-	Yes	Unclear	No	No	No	No	Yes	-	-	5
106	Dongol	2005	Nepal	Low	Yes	SA	Rural	No	Longitudinal survey	No	No	Yes	-	Not classified	Unspecified dug well	NA	E. coli	1	24	1	0	0	0	0	0	0	0	0	0.0833333	0.125	0.75	-	-	-	-	-	-	Yes	Both	Yes	No	No	No	Yes	-	-	4
107	dos Reis	1998	Brazil	Upper-middle	Yes	LAC	Mixed	No	Longitudinal survey	No	No	No	-	Not classified	Unspecified spring	NA	Thermotolerant coliform	0.42341	692	1	1	1	1	1	0	1	0	-	-	-	-	-	-	-	-	-	-	Yes	Both	Yes	No	No	No	Yes	-	-	8
108	dos Reis	1998	Brazil	Upper-middle	Yes	LAC	Mixed	No	Longitudinal survey	No	No	No	-	Not classified	Unspecified dug well	NA	Thermotolerant coliform	0.54023	87	1	1	1	1	1	0	1	0	-	-	-	-	-	-	-	-	-	-	Yes	Both	Yes	No	No	No	Yes	-	-	8
109	dos Reis	1998	Brazil	Upper-middle	Yes	LAC	Mixed	No	Longitudinal survey	No	No	No	Piped	Improved	Piped	Treated	Thermotolerant coliform	0	349	1	1	1	1	1	0	1	0	-	-	-	-	-	-	-	-	-	-	Yes	Unclear	Yes	No	No	No	Yes	-	-	8
110	Egwari	2002	Nigeria	Lower-middle	Yes	SSA	Urban	No	Cross-sectional survey	No	No	No	Borehole or Tubewell	Improved	Borehole or Tubewell	NA	E. coli	0.1	240	1	1	1	1	1	0	0	0	-	-	-	-	-	-	-	-	-	-	Yes	Both	Yes	No	No	No	Yes	-	-	7
111	Egwari	2002	Nigeria	Lower-middle	Yes	SSA	Urban	No	Cross-sectional survey	No	No	No	-	Not classified	Unspecified dug well	NA	E. coli	0.65	240	1	1	1	1	1	0	0	0	-	-	-	-	-	-	-	-	-	-	Yes	Both	Yes	No	No	No	Yes	-	-	7
112	Ehlers	2004	South Africa	Upper-middle	No	SSA	Urban	No	Cross-sectional survey	Yes	No	Yes	Bottled	Not classified	Bottled	NA	Thermotolerant coliform	0	10	0	0	1	0	0	0	0	0	-	-	-	-	-	-	-	-	-	-	No	Unclear	No	No	No	No	Yes	-	-	4
113	Ejechi	2007	Nigeria	Lower-middle	Yes	SSA	Rural	No	Longitudinal survey	No	No	No	-	Not classified	Unspecified dug well	NA	Thermotolerant coliform	0.636364	22	1	0	1	1	0	0	0	0	0.363636	0	0.227273	0.409091	-	-	-	-	-	-	Yes	Both	Yes	Yes	No	No	Yes	No	No	5
114	Ejechi	2008	Nigeria	Lower-middle	Yes	SSA	Urban	No	Cross-sectional survey	No	No	Yes	Borehole or Tubewell	Improved	Borehole or Tubewell	NA	Thermotolerant coliform	0.06	100	1	0	1	1	0	0	0	0	-	-	-	-	-	-	-	-	-	-	No	Unclear	No	No	No	Yes	Yes	-	-	5
115	Ejechi	2008	Nigeria	Lower-middle	Yes	SSA	Urban	No	Cross-sectional survey	No	No	Yes	Piped	Improved	Piped	Treated	Thermotolerant coliform	0.18	100	1	0	1	1	0	0	0	0	-	-	-	-	-	-	-	-	-	-	No	Unclear	No	No	No	Yes	Yes	-	-	5
116	Ejechi	2008	Nigeria	Lower-middle	Yes	SSA	Urban	No	Cross-sectional survey	No	No	Yes	-	Not classified	Sachet	NA	Thermotolerant coliform	0.052	500	1	0	1	1	0	0	0	0	-	-	-	-	-	-	-	-	-	-	No	Unclear	No	No	No	Yes	Yes	-	-	5
117	El Salam	2008	Egypt	Lower-middle	Yes	NA	Urban	No	Cross-sectional survey	No	No	Yes	Bottled	Not classified	Bottled	NA	E. coli	0	84	1	0	1	0	0	0	1	1	1	0	0	0	-	-	-	-	-	-	No	Unclear	No	No	No	No	Yes	-	-	6
118	Elala	2011	India	Lower-middle	Yes	SA	Urban	No	Cross-sectional survey	No	No	Yes	Piped	Improved	Piped	Treated	Thermotolerant coliform	0.25	31	1	1	1	1	1	0	0	0	0.7	0.3	0	0	-	-	-	-	-	-	Yes	Both	No	Yes	No	No	Yes	Yes	No	8
119	Elala	2011	India	Lower-middle	Yes	SA	Urban	No	Cross-sectional survey	No	No	Yes	Piped	Improved	Point of use: Piped	Treated	Thermotolerant coliform	0.84375	32	1	1	1	1	1	0	0	0	0.15625	0.3125	0.34375	0.1875	-	-	-	-	-	-	Yes	Both	No	Yes	No	No	Yes	Yes	No	8
120	Eldin	1993	Saudi Arabia	High	Yes	WA	Mixed	No	Cross-sectional survey	No	No	Yes	-	Not classified	Unspecified dug well	NA	Thermotolerant coliform	0.214	388	1	0	1	1	0	0	0	0	-	-	-	-	487	-	-	0->3200	1151	-	No	Unclear	No	No	No	No	Yes	-	-	5
121	Empereur-Bissonnet	1992	Burkina Faso	Low	Yes	SSA	Rural	No	Intervention	No	No	Yes	Borehole or Tubewell	Improved	Borehole or Tubewell	NA	Thermotolerant coliform	0	29	1	0	0	1	0	0	0	0	-	-	-	-	0	-	-	-	-	-	No	Unclear	No	No	No	No	Yes	-	-	4
122	Empereur-Bissonnet	1992	Burkina Faso	Low	Yes	SSA	Rural	No	Intervention	No	No	Yes	Borehole or Tubewell	Improved	Point of use: borehole or tubewell	NA	Thermotolerant coliform	-	58	1	0	0	1	0	0	0	0	-	-	-	-	208.9	-	-	-	-	-	No	Unclear	No	No	No	No	Yes	-	-	4
123	Escamilla	2013	Bangladesh	Low	Yes	SA	Rural	No	Longitudinal survey	No	No	Yes	Borehole or Tubewell	Improved	Borehole or Tubewell	NA	E. coli	0.37	92	1	0	1	0	0	0	0	0	-	-	-	-	-	-	-	-	-	-	Yes	Both	Yes	Yes	No	No	Yes	No	No	5
124	Eschol	2009	India	Lower-middle	Yes	SA	Urban	No	Cross-sectional survey	No	No	Yes	Piped	Improved	Piped	Treated	E. coli	0	47	1	0	1	1	1	0	0	1	-	-	-	-	879.5	-	-	-	-	-	Yes	Unclear	No	Yes	No	No	Yes	No	Yes	8
125	Eschol	2009	India	Lower-middle	Yes	SA	Urban	No	Cross-sectional survey	No	No	Yes	Piped	Improved	Point of use: Piped	NA	E. coli	0.319149	50	1	0	1	1	1	0	0	1	-	-	-	-	548.9	-	-	-	-	-	Yes	Unclear	No	Yes	No	No	Yes	No	Yes	8
126	Esterhuizen	2012	South Africa	Upper-middle	Yes	SSA	Rural	No	Cross-sectional survey	No	No	Yes	Borehole or Tubewell	Improved	Borehole or Tubewell	NA	E. coli	0.293333	75	1	1	1	1	1	1	0	0	-	-	-	-	-	-	-	0-1414	-	-	Yes	Unclear	No	No	No	No	Yes	-	-	9
127	Falcone-Dias	2012	Brazil	Upper-middle	Yes	LAC	Urban	No	Cross-sectional survey	No	No	Yes	Bottled	Not classified	Bottled	NA	E. coli	0.0076654	263	1	0	1	1	0	0	0	0	-	-	-	-	-	-	-	-	-	-	No	Unclear	No	No	No	No	Yes	-	-	5
128	Farache-Filho	2008	Brazil	Upper-middle	Yes	LAC	Urban	No	Longitudinal survey	No	No	Yes	Bottled	Not classified	Bottled	NA	E. coli	0.0238095	84	1	0	1	0	0	0	0	0	-	-	-	-	-	-	-	-	-	-	No	Unclear	Yes	No	No	No	Yes	-	-	4
129	Farache-Filho	2008	Brazil	Upper-middle	Yes	LAC	Urban	No	Longitudinal survey	No	No	Yes	Bottled	Not classified	Bottled	NA	E. coli	0	110	1	0	1	0	0	0	0	0	-	-	-	-	-	-	-	-	-	-	No	Unclear	Yes	No	No	No	Yes	-	-	4
130	Ferguson	2013	Bangladesh	Low	Yes	SA	Rural	No	Cross-sectional survey	No	No	Yes	Borehole or Tubewell	Improved	Borehole or Tubewell	NA	E. coli	0.4	50	1	1	1	1	1	0	0	0	-	-	-	-	85.5	-	-	0.25->2419	434.78	-	Yes	Unclear	No	No	No	No	Yes	-	-	8
131	Ferretti	2010	Sri Lanka	Lower-middle	Yes	SA	Rural	No	Cross-sectional survey	No	No	Yes	Unprotected dug well	Unimproved	Unprotected dug well	NA	E. coli	0.886	158	1	0	1	1	1	0	1	1	0.120805	0.261745	0.315436	0.302013	-	-	-	0->200.5	-	-	Yes	Unclear	Yes	No	Yes	No	Yes	-	-	9
132	Fiore	2010	Nicaragua	Lower-middle	Yes	LAC	Rural	No	Intervention	No	No	Yes	-	Not classified	Unspecified dug well	NA	E. coli	1	151	1	0	1	1	0	0	0	0	-	-	-	-	-	-	-	-	-	-	Yes	Wet	No	No	No	No	Yes	-	-	6
133	Fiore	2010	Nicaragua	Lower-middle	Yes	LAC	Rural	No	Intervention	No	No	Yes	Not classified	Not classified	Point of use: unspecified dug well	NA	E. coli	0.963768	151	1	0	1	1	0	0	0	0	-	-	-	-	-	-	-	-	-	-	Yes	Wet	No	No	No	No	Yes	-	-	6
134	Firth	2010	India	Lower-middle	Yes	SA	Rural	No	Intervention	No	No	Yes	Piped	Improved	Piped	Not treated	Thermotolerant coliform	-	11	1	0	0	0	0	0	0	0	-	-	-	-	-	-	-	-	-	-	No	Unclear	No	No	No	No	Yes	-	-	3
135	Flores-Abuxapqui	1995	Mexico	Upper-middle	Yes	LAC	Urban	Yes	Cross-sectional survey	Yes	Yes	Yes	Piped	Improved	Piped	Treated	Thermotolerant coliform	0	283	1	0	0	1	0	0	0	0	-	-	-	-	-	-	-	-	-	-	No	Unclear	No	No	No	No	Yes	-	-	7
136	Frischknecht	2006	Brazil	Upper-middle	Yes	LAC	Urban	No	Cross-sectional survey	No	No	No	Bottled	Not classified	Bottled	NA	E. coli	0	20	1	0	1	1	0	0	1	1	-	-	-	-	-	-	-	-	-	-	Yes	Unclear	No	No	No	No	Yes	-	-	7
137	Garode	1998	India	Lower-middle	Yes	SA	Mixed	No	Cross-sectional survey	No	No	No	Borehole or Tubewell	Improved	Borehole or Tubewell	NA	E. coli	1	24	1	0	1	0	0	0	0	0	-	-	-	-	-	-	-	-	-	-	No	Unclear	No	No	No	No	Yes	-	-	3
138	Garode	1998	India	Lower-middle	Yes	SA	Mixed	No	Cross-sectional survey	No	No	No	-	Not classified	Unspecified dug well	NA	E. coli	1	15	1	0	1	0	0	0	0	0	-	-	-	-	-	-	-	-	-	-	No	Unclear	No	No	No	No	Yes	-	-	3
139	Gaytan	1997	Mexico	Upper-middle	Yes	LAC	Urban	No	Cross-sectional survey	No	No	Yes	Piped	Improved	Piped	Treated	Thermotolerant coliform	-	209	1	0	1	0	1	0	0	0	-	-	-	-	89	-	-	0->2000	370	-	Yes	Unclear	No	No	No	No	Yes	-	-	6
140	Geilnas	1997	Guinea	Low	Yes	SSA	Urban	No	Cross-sectional survey	No	No	Yes	Piped	Improved	Piped	Treated	Thermotolerant coliform	-	23	1	1	1	1	1	0	0	0	-	-	-	-	2	-	-	0-28	-	-	Yes	Dry	No	No	No	No	Yes	-	-	8
141	Geilnas	1997	Guinea	Low	Yes	SSA	Urban	No	Cross-sectional survey	No	No	Yes	Protected dug well	Improved	Protected dug well	NA	Thermotolerant coliform	-	23	1	1	1	1	1	0	0	0	-	-	-	-	28027.6	-	-	370-154000	-	-	Yes	Dry	No	No	No	No	Yes	-	-	8
142	Geilnas	1997	Guinea	Low	Yes	SSA	Urban	No	Cross-sectional survey	No	No	Yes	Unprotected dug well	Unimproved	Unprotected dug well	NA	Thermotolerant coliform	-	46	1	1	1	1	1	0	0	0	-	-	-	-	14499	-	-	50-183000	-	-	Yes	Dry	No	No	No	No	Yes	-	-	8
143	Genthe	1997	South Africa	Upper-middle	Yes	SSA	Urban	No	Case control	No	No	Yes	Piped	Improved	Piped	Not reported	E. coli	0.0578778	311	1	0	1	1	0	0	0	0	-	-	-	-	-	<1	-	-	-	-	No	Unclear	No	No	No	No	No	-	-	4
144	Ghenghesh	2007	Libya	Upper-middle	Yes	NA	Urban	No	Cross-sectional survey	No	No	Yes	Not classified	Not classified	Point of use: unspecified dug well	NA	E. coli	0.14	50	1	0	1	1	0	0	0	0	-	-	-	-	280	-	-	0 - 10000	-	-	Yes	Unclear	No	No	No	Yes	Yes	-	-	6
145	Godfrey	2011	India	Lower-middle	Yes	SA	Mixed	Yes	Cross-sectional survey	Yes	Yes	Yes	Borehole or Tubewell	Improved	Borehole or Tubewell	NA	Thermotolerant coliform	0.4	1461	1	0	1	1	1	1	0	0	-	-	-	-	-	-	-	-	-	-	No	Unclear	No	Yes	No	No	Yes	No	Unclear	10
146	Gonul	1991	Turkey	Upper-middle	Yes	WA	Urban	No	Cross-sectional survey	No	No	No	Bottled	Not classified	Bottled	NA	E. coli	0	26	1	0	1	0	1	1	0	0	-	-	-	-	-	-	-	-	-	-	No	Unclear	No	No	No	No	Yes	-	-	5
147	Gonul	1991	Turkey	Upper-middle	Yes	WA	Urban	No	Cross-sectional survey	No	No	No	-	Not classified	Unspecified dug well	NA	E. coli	0.07	15	1	0	1	0	1	1	0	0	-	-	-	-	-	-	-	-	-	-	No	Unclear	No	No	No	No	Yes	-	-	5
148	Gonul	1991	Turkey	Upper-middle	Yes	WA	Urban	No	Cross-sectional survey	No	No	No	Piped	Improved	Piped	Treated	E. coli	0	50	1	0	1	0	1	1	0	0	-	-	-	-	-	-	-	-	-	-	No	Unclear	No	No	No	No	Yes	-	-	5
149	Gorter	1995	Nicaragua	Lower-middle	Yes	LAC	Mixed	Yes	Cross-sectional survey	No	No	Yes	-	Not classified	Unspecified dug well	NA	Thermotolerant coliform	-	119	1	0	1	1	0	0	0	0	-	-	-	-	-	157.017	-	-	-	-	Yes	Both	No	Yes	No	No	Yes	No	No	7
150	Gorter	1995	Nicaragua	Lower-middle	Yes	LAC	Mixed	Yes	Cross-sectional survey	No	No	Yes	Unprotected dug well	Unimproved	Unprotected dug well	NA	Thermotolerant coliform	-	135	1	0	1	1	0	0	0	0	-	-	-	-	-	245.281	-	-	-	-	Yes	Both	No	Yes	No	No	Yes	No	No	7
151	Grimason	2013	Malawi	Low	Yes	SSA	Rural	No	Cross-sectional survey	No	No	No	Borehole or Tubewell	Improved	Borehole or Tubewell	NA	Thermotolerant coliform	0.428571	28	1	1	1	1	1	1	0	0	0.571429	0.142857	0.25	0.0357143	14.4	-	-	-	-	-	Yes	Wet	No	No	No	No	Yes	-	-	8
152	Guedes	2004	Brazil	Upper-middle	Yes	LAC	Urban	No	Cross-sectional survey	No	No	Yes	Piped	Improved	Piped	Treated	E. coli	0.16	25	1	1	1	0	0	0	0	0	-	-	-	-	-	-	-	-	-	-	No	Unclear	No	No	No	Yes	Yes	-	-	5
153	Guillemin	1991	Burkina Faso	Low	Yes	SSA	Rural	No	Cross-sectional survey	No	No	Yes	Borehole or Tubewell	Improved	Borehole or Tubewell	NA	Thermotolerant coliform	0.077	688	1	1	1	0	1	0	0	1	-	-	-	-	4.2	-	-	-	-	-	No	Unclear	No	No	No	No	Yes	-	-	7
154	Guillemin	1991	Burkina Faso	Low	Yes	SSA	Rural	No	Cross-sectional survey	No	No	Yes	Protected dug well	Improved	Protected dug well	NA	Thermotolerant coliform	0.135	250	1	1	1	0	1	0	0	1	-	-	-	-	9.2	-	-	-	-	-	No	Unclear	No	No	No	No	Yes	-	-	7
155	Guillemin	1991	Burkina Faso	Low	Yes	SSA	Rural	No	Cross-sectional survey	No	No	Yes	Unprotected dug well	Unimproved	Unprotected dug well	NA	Thermotolerant coliform	0.66	44	1	1	1	0	1	0	0	1	-	-	-	-	527	-	-	-	-	-	No	Unclear	No	No	No	No	Yes	-	-	7
156	Guimaraes	2005	Brazil	Upper-middle	Yes	LAC	Urban	No	Cross-sectional survey	No	No	No	Bottled	Not classified	Bottled	NA	Thermotolerant coliform	0.333333	15	1	0	0	0	0	0	0	0	-	-	-	-	-	-	-	-	-	-	Yes	Unclear	No	No	No	No	No	-	-	2
157	Gundry	2009	South Africa & Zimbabwe	-	Yes	SSA	Rural	Yes	Cohort	Yes	Yes	Yes	-	Not classified	Unspecified dug well	NA	E. coli	0.2	54	1	1	1	1	1	0	1	1	-	-	-	-	-	-	-	-	-	-	Yes	Both	No	Yes	No	No	Yes	No	No	13
158	Gundry	2009	South Africa & Zimbabwe	-	Yes	SSA	Rural	Yes	Cohort	Yes	Yes	Yes	Piped	Improved	Piped	Not reported	E. coli	0.05	113	1	1	1	1	1	0	1	1	-	-	-	-	-	-	-	-	-	-	Yes	Both	No	Yes	No	No	Yes	No	No	13
159	Gundry	2009	South Africa & Zimbabwe	-	Yes	SSA	Rural	Yes	Cohort	Yes	Yes	Yes	Unprotected Spring	Unimproved	Unprotected Spring	NA	E. coli	0.63	92	1	1	1	1	1	0	1	1	-	-	-	-	-	-	-	-	-	-	Yes	Both	No	Yes	No	No	Yes	No	No	13
160	Gupta	2007	Indonesia	Lower-middle	Yes	SEA	Rural	Yes	Cross-sectional survey	Yes	Yes	Yes	Borehole or Tubewell	Improved	Point of use: borehole or tubewell	NA	E. coli	0.14	100	1	0	1	1	1	1	0	0	-	-	-	-	-	-	-	-	-	-	Yes	Unclear	No	No	Yes	No	Yes	-	-	11
161	Gupta	2007	Indonesia	Lower-middle	Yes	SEA	Rural	Yes	Cross-sectional survey	Yes	Yes	Yes	Not classified	Not classified	Point of use: Unspecified spring	NA	E. coli	0.29	156	1	0	1	1	1	1	0	0	-	-	-	-	-	-	-	-	-	-	Yes	Unclear	No	No	Yes	No	Yes	-	-	11
162	Gupta	2007	Indonesia	Lower-middle	Yes	SEA	Rural	Yes	Cross-sectional survey	Yes	Yes	Yes	Not classified	Not classified	Point of use: unspecified dug well	NA	E. coli	0.38	324	1	0	1	1	1	1	0	0	-	-	-	-	-	-	-	-	-	-	Yes	Unclear	No	No	Yes	No	Yes	-	-	11
163	Gupta	2007	Indonesia	Lower-middle	Yes	SEA	Rural	Yes	Cross-sectional survey	Yes	Yes	Yes	Rainwater harvesting	Improved	Point of use: Rainwater harvesting	NA	E. coli	0.26	98	1	0	1	1	1	1	0	0	-	-	-	-	-	-	-	-	-	-	Yes	Unclear	No	No	Yes	No	Yes	-	-	11
164	Gupta	2007	Indonesia	Lower-middle	Yes	SEA	Rural	Yes	Cross-sectional survey	Yes	Yes	Yes	Unimproved	Unimproved	Point of use: Tanker truck	NA	E. coli	0.14	285	1	0	1	1	1	1	0	0	-	-	-	-	-	-	-	-	-	-	Yes	Unclear	No	No	Yes	No	Yes	-	-	11
165	Gupta	2008	Bangladesh	Low	No	SA	Mixed	No	Diagnostic	No	No	No	Borehole or Tubewell	Improved	Borehole or Tubewell	NA	E. coli	0.15	212	0	0	1	1	1	0	1	1	-	-	-	-	-	-	0	0-300	-	-	No	Unclear	No	No	No	No	Yes	-	-	6
166	Gupta	2008	Bangladesh	Low	No	SA	Mixed	No	Diagnostic	No	No	No	-	Not classified	Unspecified dug well	NA	E. coli	0.9	28	0	0	1	1	1	0	1	1	-	-	-	-	-	-	300	0-10000	-	-	No	Unclear	No	No	No	No	Yes	-	-	6
167	Gupta	2008	Bangladesh	Low	No	SA	Mixed	No	Diagnostic	No	No	No	Rainwater harvesting	Improved	Rainwater harvesting	NA	E. coli	0.65	11	0	0	1	1	1	0	1	1	-	-	-	-	-	-	1000	0-50000	-	-	No	Unclear	No	No	No	No	Yes	-	-	6
168	Gwimbi	2011	Lesotho	Lower-middle	Yes	SSA	Rural	Yes	Cross-sectional survey	Yes	Yes	Yes	Unprotected Spring	Unimproved	Unprotected Spring	NA	E. coli	-	13	1	0	0	1	1	0	0	0	-	-	-	-	122	-	-	0-387	-	-	Yes	Dry	No	No	No	No	Yes	-	-	9
169	Handzel	1998	Bangladesh	Low	Yes	SA	Urban	Yes	Intervention	Yes	Yes	Yes	Borehole or Tubewell	Improved	Borehole or Tubewell	NA	E. coli	0.42	85	1	0	1	1	1	1	0	0	0.58	0.2	0.18	0.02	-	1.4	-	-	-	-	Yes	Unclear	No	No	No	No	Yes	-	-	11
170	Handzel	1998	Bangladesh	Low	Yes	SA	Urban	Yes	Intervention	Yes	Yes	Yes	Piped	Improved	Piped	Unclear	E. coli	0.85	68	1	0	1	1	1	1	0	0	0.15	0.12	0.45	0.28	-	29.1	-	-	-	-	Yes	Unclear	No	No	No	No	Yes	-	-	11
171	Handzel	1998	Bangladesh	Low	Yes	SA	Urban	Yes	Intervention	Yes	Yes	Yes	Borehole or Tubewell	Improved	Point of use: borehole or tubewell	NA	E. coli	1	108	1	0	1	1	1	1	0	0	0	0.07	0.23	0.7	-	6.3	-	-	-	-	Yes	Unclear	No	No	No	No	Yes	-	-	11
172	Handzel	1998	Bangladesh	Low	Yes	SA	Urban	Yes	Intervention	Yes	Yes	Yes	Piped	Improved	Point of use: Piped	NA	E. coli	0.98	101	1	0	1	1	1	1	0	0	0.02	0.2	0.57	0.21	-	38.6	-	-	-	-	Yes	Unclear	No	No	No	No	Yes	-	-	11
173	Haruna	2005	Uganda	Low	Yes	SSA	Urban	Yes	Cross-sectional survey	Yes	Yes	Yes	Protected Spring	Improved	Protected Spring	NA	Thermotolerant coliform	1	10	1	0	1	1	0	0	0	0	-	-	-	-	-	-	-	1-60800	-	-	Yes	Dry	No	Yes	No	No	Yes	Yes	Yes	9
174	Hashmi	2009	Pakistan	Lower-middle	Yes	SA	Urban	No	Cross-sectional survey	No	No	Yes	Piped	Improved	Piped	Treated	Thermotolerant coliform	1	10	1	0	1	1	1	0	0	0	-	-	-	-	-	-	-	-	-	-	No	Unclear	No	No	No	No	Yes	-	-	6
175	Henry	1990	Bangladesh	Low	Yes	SA	Rural	No	Intervention	Yes	Yes	No	Borehole or Tubewell	Improved	Point of use: borehole or tubewell	NA	Thermotolerant coliform	0.12	904	1	0	1	1	1	1	0	0	-	-	-	-	-	-	-	-	-	-	Yes	Both	No	No	No	No	Yes	-	-	9
176	Henry	1990	Bangladesh	Low	Yes	SA	Rural	No	Intervention	Yes	Yes	No	Protected dug well	Improved	Point of use: protected dug well	NA	Thermotolerant coliform	0.33	92	1	0	1	1	1	1	0	0	-	-	-	-	-	-	-	-	-	-	Yes	Both	No	No	No	No	Yes	-	-	9
177	Herath	2012	Sri Lanka	Lower-middle	Yes	SA	Mixed	No	Cross-sectional survey	No	No	Yes	Bottled	Not classified	Bottled	NA	Thermotolerant coliform	0.3	30	1	1	1	1	0	0	0	0	-	-	-	-	10.97	-	-	-	-	-	No	Unclear	No	No	No	No	Yes	-	-	6
178	Hira-Smith	2007	Bangladesh	Low	Yes	SA	Rural	No	Longitudinal survey	No	No	Yes	Protected dug well	Improved	Protected dug well	NA	Thermotolerant coliform	0.35	20	1	1	1	1	1	0	0	0	0.65	-	-	-	731.92	-	-	-	-	-	Yes	Both	Yes	No	No	No	Yes	-	-	8
179	Holm	2012	Malawi	Low	Yes	SSA	Urban	No	Cross-sectional survey	No	No	Yes	Unprotected dug well	Unimproved	Unprotected dug well	NA	E. coli	0.666667	30	1	1	1	1	1	0	0	0	0.333333	0.166667	0.166667	0.333333	320	14	14	-	-	-	Yes	Wet	No	No	No	No	Yes	No	No	8
180	Holt	2009	Dominican Republic	Upper-middle	Yes	LAC	Rural	Yes	Cross-sectional survey	No	No	Yes	Not classified	Not classified	Point of use: bottled	NA	E. coli	0.769663	178	1	0	1	0	0	0	0	0	0.23	0.46	0.22	0.09	-	0.671	-	-	-	-	Yes	Unclear	No	No	No	No	Yes	-	-	6
181	Holt	2009	Dominican Republic	Upper-middle	Yes	LAC	Rural	Yes	Cross-sectional survey	No	No	Yes	Not classified	Not classified	Point of use: Unspecified spring	NA	E. coli	0.883117	77	1	0	1	0	0	0	0	0	0.12	0.33	0.31	0.24	-	1.18	-	-	-	-	Yes	Unclear	No	No	No	No	Yes	-	-	6
182	Holt	2009	Dominican Republic	Upper-middle	Yes	LAC	Rural	Yes	Cross-sectional survey	No	No	Yes	Not classified	Not classified	Point of use: unspecified dug well	NA	E. coli	0.852381	420	1	0	1	0	0	0	0	0	0.15	0.35	0.28	0.22	-	1.12	-	-	-	-	Yes	Unclear	No	No	No	No	Yes	-	-	6
183	Holt	2009	Dominican Republic	Upper-middle	Yes	LAC	Rural	Yes	Cross-sectional survey	No	No	Yes	Piped	Improved	Point of use: Piped	NA	E. coli	0.857771	682	1	0	1	0	0	0	0	0	0.14	0.2	0.39	0.27	-	1.37	-	-	-	-	Yes	Unclear	No	No	No	No	Yes	-	-	6
184	Holt	2009	Dominican Republic	Upper-middle	Yes	LAC	Rural	Yes	Cross-sectional survey	No	No	Yes	Rainwater harvesting	Improved	Point of use: Rainwater harvesting	NA	E. coli	0.734463	177	1	0	1	0	0	0	0	0	0.27	0.47	0.19	0.07	-	0.606	-	-	-	-	Yes	Unclear	No	No	No	No	Yes	-	-	6
185	Hoque	1993	Bangladesh	Low	Yes	SA	Mixed	No	Cross-sectional survey	No	No	Yes	Borehole or Tubewell	Improved	Borehole or Tubewell	NA	Thermotolerant coliform	-	27	1	0	1	0	0	0	0	0	-	0.759649	0.216491	0.0238596	-	-	-	-	-	-	Yes	Unclear	No	No	Yes	No	Yes	-	-	5
186	Hoque	2006	Bangladesh	Low	Yes	SA	Rural	No	Cross-sectional survey	No	No	Yes	Borehole or Tubewell	Improved	Borehole or Tubewell	NA	Thermotolerant coliform	0.63	270	1	1	1	1	1	0	1	1	0.571429	0.227679	0.15625	0.0446429	-	4.14	0	-	3.56	-	Yes	Both	Yes	No	No	No	Yes	-	-	10
187	Hoque	2006	Bangladesh	Low	Yes	SA	Rural	No	Cross-sectional survey	No	No	Yes	Borehole or Tubewell	Improved	Point of use: borehole or tubewell	NA	Thermotolerant coliform	0.92	287	1	1	1	1	1	0	1	1	0.571429	0.227679	0.15625	0.0446429	-	4.14	0	-	3.56	-	Yes	Both	Yes	No	No	No	Yes	-	-	10
188	Horak	2010	Papua New Guinea	Lower-middle	Yes	O	Rural	No	Cross-sectional survey	No	No	No	Rainwater harvesting	Improved	Rainwater harvesting	NA	E. coli	1	10	1	1	1	1	0	0	0	0	0	0	0.6	0.4	-	-	35	-	-	-	Yes	Dry	No	No	No	No	Yes	-	-	6
189	Howard	1999	Uganda	Low	Yes	SSA	Urban	No	Cross-sectional survey	No	No	No	Borehole or Tubewell	Improved	Borehole or Tubewell	NA	Thermotolerant coliform	0.144	250	1	0	0	0	0	0	0	0	-	-	-	-	-	-	-	-	-	-	No	Unclear	No	Yes	No	No	No	No	Unclear	1
190	Howard	1999	Uganda	Low	Yes	SSA	Urban	No	Longitudinal survey	No	No	No	Piped	Improved	Piped	Treated	Thermotolerant coliform	0.0254121	1456	1	0	0	0	0	0	0	0	-	-	-	-	-	-	-	-	-	-	Yes	Both	Yes	Yes	No	No	No	No	Unclear	2
191	Hubbard	2005	Peru	Upper-middle	Yes	LAC	Urban	No	Cross-sectional survey	No	No	Yes	Borehole or Tubewell	Improved	Borehole or Tubewell	NA	Thermotolerant coliform	0.181818	11	1	0	0	0	0	0	1	1	-	-	-	-	-	-	-	-	-	-	No	Unclear	No	No	No	No	Yes	-	-	5
192	Hubbard	2005	Peru	Upper-middle	Yes	LAC	Urban	No	Cross-sectional survey	No	No	Yes	-	Not classified	Unspecified dug well	NA	Thermotolerant coliform	0.818182	11	1	0	0	0	0	0	1	1	-	-	-	-	-	-	-	-	-	-	No	Unclear	No	No	No	No	Yes	-	-	5
193	Hussain	2001	India	Lower-middle	Yes	SA	Urban	No	Cross-sectional survey	No	No	No	Borehole or Tubewell	Improved	Borehole or Tubewell	NA	E. coli	0.176471	17	1	0	0	1	0	0	0	0	-	-	-	-	-	-	-	-	-	-	No	Unclear	No	No	No	No	Yes	-	-	3
194	Hussain	2001	India	Lower-middle	Yes	SA	Urban	No	Cross-sectional survey	No	No	No	-	Not classified	Unspecified dug well	NA	E. coli	0.289474	38	1	0	0	1	0	0	0	0	-	-	-	-	-	-	-	-	-	-	No	Unclear	No	No	No	No	Yes	-	-	3
195	Ince	2010	Nigeria	Lower-middle	Yes	SSA	Mixed	Yes	Cross-sectional survey	Yes	Yes	Yes	Borehole or Tubewell	Improved	Borehole or Tubewell	NA	Thermotolerant coliform	0.06	525	1	1	1	1	1	1	0	1	0.940952	0.0457143	0.0133333	0	1	-	-	-	-	-	Yes	Unclear	Yes	Yes	No	No	No	Yes	Yes	12
196	Ince	2010	Nigeria	Lower-middle	Yes	SSA	Mixed	Yes	Cross-sectional survey	Yes	Yes	Yes	Piped	Improved	Piped	Treated	Thermotolerant coliform	0.23	630	1	1	1	1	1	1	0	1	0.774603	0.119048	0.0809524	0.0253968	7	-	-	-	-	-	Yes	Unclear	Yes	Yes	No	No	No	Yes	Yes	12
197	Ince	2010	Nigeria	Lower-middle	Yes	SSA	Mixed	Yes	Cross-sectional survey	Yes	Yes	Yes	Protected dug well	Improved	Protected dug well	NA	Thermotolerant coliform	0.44	424	1	1	1	1	1	1	0	1	0.563679	0.113208	0.266509	0.0566038	10	-	-	-	-	-	Yes	Unclear	Yes	Yes	No	No	No	Yes	Yes	12
198	Ince	2010	Nigeria	Lower-middle	Yes	SSA	Mixed	Yes	Cross-sectional survey	Yes	Yes	Yes	Tanker truck	Unimproved	Tanker truck	NA	Thermotolerant coliform	0.37931	29	1	1	1	1	1	1	0	1	0.62069	0.275862	0.0689655	0.0344828	10	-	-	-	-	-	Yes	Unclear	Yes	Yes	No	No	No	Yes	Yes	12
199	Isaac-Marques	1998	Mexico	Upper-middle	Yes	LAC	Rural	No	Cross-sectional survey	No	No	Yes	Piped	Improved	Piped	Mixed	Thermotolerant coliform	0.382353	34	1	1	1	1	1	1	0	0	-	-	-	-	75.6	-	-	-	-	-	Yes	Unclear	Yes	No	No	No	Yes	-	-	9
200	Islam	2011	Bangladesh	Low	Yes	SA	Rural	No	Cross-sectional survey	No	No	No	Rainwater harvesting	Improved	Rainwater harvesting	NA	E. coli	0.826	23	1	0	1	1	1	1	0	0	-	-	-	-	288	-	5	<1 - 900	-	-	Yes	Both	Yes	Yes	No	No	Yes	No	Yes	7
201	Islam	2011	Bangladesh	Low	Yes	SA	Rural	No	Cross-sectional survey	No	No	No	Rainwater harvesting	Improved	Rainwater harvesting	NA	E. coli	0.714	14	1	0	1	1	1	1	0	0	-	-	-	-	233.64	-	<1	<1 - 204	-	-	Yes	Both	Yes	Yes	No	No	Yes	No	Yes	7
202	Itama	2007	Nigeria	Lower-middle	Yes	SSA	Urban	No	Cross-sectional survey	No	No	Yes	-	Not classified	Unspecified spring	NA	Thermotolerant coliform	1	12	1	1	1	1	0	0	0	0	0	0	0.25	0.75	116.5	112.1	122	81-161	31.4	-	Yes	Both	No	No	No	No	Yes	-	-	7
203	Jagals	1997	South Africa	Upper-middle	No	SSA	Urban	No	Cross-sectional survey	Yes	No	Yes	Piped	Improved	Piped	Treated	Thermotolerant coliform	-	29	0	0	1	1	1	1	0	0	-	-	-	-	-	<1	-	0-3	-	-	Yes	Both	No	No	No	No	Yes	-	-	8
204	Jagals	1999	South Africa	Upper-middle	Yes	SSA	Urban	No	Intervention	No	No	Yes	Piped	Improved	Piped	Treated	Thermotolerant coliform	-	137	1	0	1	1	1	1	0	0	-	-	-	-	-	0	-	0-15	-	-	No	Unclear	No	No	No	No	Yes	-	-	7
205	Jagals	2013	South Africa	Upper-middle	Yes	SSA	Rural	No	Cross-sectional survey	No	No	No	-	Not classified	Unspecified dug well	NA	E. coli	0.2	15	1	0	1	0	0	0	0	0	0.8	0	0.07	0.13	-	-	-	-	-	-	No	Unclear	No	No	No	No	Yes	-	-	3
206	Jagals	2013	South Africa	Upper-middle	Yes	SSA	Rural	No	Cross-sectional survey	No	No	No	Piped	Improved	Piped	Treated	E. coli	0.140351	57	1	0	1	0	0	0	0	0	0.859649	0.105263	0.0175439	0.0175439	-	-	-	-	-	-	No	Unclear	No	No	No	No	Yes	-	-	3
207	Jagals	2013	South Africa	Upper-middle	Yes	SSA	Rural	No	Cross-sectional survey	No	No	No	Not classified	Not classified	Point of use: unspecified dug well	NA	E. coli	0.7	57	1	0	1	0	0	0	0	0	0.3	0.5	0.1	0.1	-	-	-	-	-	-	No	Unclear	No	No	No	No	Yes	-	-	3
208	Jagals	2013	South Africa	Upper-middle	Yes	SSA	Rural	No	Cross-sectional survey	No	No	No	Piped	Improved	Point of use: Piped	NA	E. coli	0.55	73	1	0	1	0	0	0	0	0	0.45	0.225	0.25	0.075	-	-	-	-	-	-	No	Unclear	No	No	No	No	Yes	-	-	3
209	Jagals	2013	South Africa	Upper-middle	Yes	SSA	Rural	No	Cross-sectional survey	No	No	No	Piped	Improved	Point of use: Piped	NA	E. coli	0.4	55	1	0	1	0	0	0	0	0	0.6	0.15	0.1	0.15	-	-	-	-	-	-	No	Unclear	No	No	No	No	Yes	-	-	3
210	Jagals	2013	South Africa	Upper-middle	Yes	SSA	Rural	No	Cross-sectional survey	No	No	No	Unprotected Spring	Unimproved	Unprotected Spring	NA	E. coli	0.76	41	1	0	1	0	0	0	0	0	0.24	0.26	0.4	0.1	-	-	-	-	-	-	No	Unclear	No	No	No	No	Yes	-	-	3
211	Jayatilleke	2009	Sri Lanka	Lower-middle	Yes	SA	Mixed	No	Cross-sectional survey	No	No	No	-	Not classified	Unspecified dug well	NA	E. coli	0.573	185	1	0	1	0	1	1	1	1	-	-	-	-	-	-	-	-	-	-	No	Unclear	No	No	No	No	Yes	-	-	7
212	Jiban Singh	2009	India	Lower-middle	Yes	SA	Urban	No	Cross-sectional survey	No	No	Yes	Borehole or Tubewell	Improved	Borehole or Tubewell	NA	Thermotolerant coliform	0.95	43	1	0	0	1	0	0	0	0	-	-	-	-	34	-	-	0-88	-	-	No	Unclear	No	No	No	No	Yes	-	-	4
213	Jiban Singh	2009	India	Lower-middle	Yes	SA	Urban	No	Cross-sectional survey	No	No	Yes	Unprotected dug well	Unimproved	Unprotected dug well	NA	Thermotolerant coliform	0.69	13	1	0	0	1	0	0	0	0	-	-	-	-	14	-	-	0-38	-	-	No	Unclear	No	No	No	No	Yes	-	-	4
214	Jimmy	2013	Sierra Leone	Low	Yes	SSA	Urban	No	Cross-sectional survey	No	No	Yes	Unprotected dug well	Unimproved	Unprotected dug well	NA	Thermotolerant coliform	0.666667	27	1	0	1	1	0	0	0	0	0.333333	0.037037	0.62963	0	-	-	-	-	-	-	Yes	Wet	No	No	No	No	Yes	-	-	6
215	Joya	2006	Bangladesh	Low	Yes	SA	Rural	No	Cross-sectional survey	No	No	Yes	Protected dug well	Improved	Protected dug well	NA	Thermotolerant coliform	0	66	1	0	1	0	1	1	0	0	-	-	-	-	-	-	-	-	-	-	No	Unclear	No	No	No	No	Yes	-	-	6
216	Junaidu	2001	Nigeria	Lower-middle	Yes	SSA	Urban	Yes	Cross-sectional survey	Yes	No	Yes	Piped	Improved	Piped	Not reported	E. coli	0.4166	144	1	0	1	1	0	0	0	0	-	-	-	-	-	-	-	-	-	-	No	Unclear	No	No	No	No	Yes	-	-	7
217	Jung	2011	Republic of Korea	High	No	EA	Mixed	No	Cross-sectional survey	No	No	No	-	Not classified	Unspecified dug well	NA	E. coli	0.153846	39	0	0	1	0	0	0	0	0	-	-	-	-	-	-	-	-	-	-	Yes	Both	No	No	No	Yes	Yes	-	-	3
218	Kanyerere	2012	Malawi	Low	Yes	SSA	Rural	Yes	Cross-sectional survey	Yes	Yes	Yes	Borehole or Tubewell	Improved	Borehole or Tubewell	NA	E. coli	0	17	1	1	1	1	0	0	0	0	-	-	-	-	0.094	-	-	-	-	-	No	Unclear	No	No	No	Yes	Yes	-	-	9
219	Karim	2010	Bangladesh	Low	No	SA	Rural	Yes	Cross-sectional survey	Yes	No	Yes	Rainwater harvesting	Improved	Rainwater harvesting	NA	E. coli	0.11	308	0	0	1	1	0	0	0	0	-	-	-	-	-	-	0	0-56	-	-	Yes	Unclear	No	Yes	No	No	Yes	Yes	Unclear	7
220	Karnchanawong	1993	Thailand	Upper-middle	Yes	SEA	Rural	No	Longitudinal survey	No	No	Yes	Protected dug well	Improved	Protected dug well	NA	Thermotolerant coliform	1	40	1	0	1	0	0	0	0	0	-	-	-	-	-	-	-	53-55000	-	-	Yes	Both	Yes	No	No	No	Yes	-	-	5
221	Kassenga	2007	Tanzania	Low	Yes	SSA	Urban	No	Cross-sectional survey	No	No	Yes	Bottled	Not classified	Bottled	NA	Thermotolerant coliform	0	80	1	1	1	1	1	1	0	0	-	-	-	-	-	-	-	-	-	-	No	Unclear	No	No	No	No	Yes	No	No	8
222	Kassenga	2007	Tanzania	Low	Yes	SSA	Urban	Yes	Cross-sectional survey	Yes	No	Yes	Piped	Improved	Piped	Treated	Thermotolerant coliform	0.262	61	1	0	1	1	1	1	0	0	-	-	-	-	-	-	-	1-196	-	-	No	Unclear	No	No	No	No	Yes	No	No	9
223	Kassenga	2007	Tanzania	Low	Yes	SSA	Urban	No	Cross-sectional survey	No	No	Yes	-	Not classified	Sachet	NA	Thermotolerant coliform	0.08	50	1	1	1	1	1	1	0	0	-	-	-	-	-	-	-	-	-	-	No	Unclear	No	No	No	No	Yes	No	No	8
224	Kerala State	1991	India	Lower-middle	Yes	SA	Rural	Yes	Cross-sectional survey	No	No	Yes	Unprotected dug well	Unimproved	Unprotected dug well	NA	Thermotolerant coliform	1	144	1	0	1	1	1	0	1	1	-	-	-	-	-	-	-	-	-	-	Yes	Unclear	No	No	No	No	No	-	-	9
225	Khadse	2011	India	Lower-middle	Yes	SA	Urban	No	Longitudinal survey	No	No	Yes	Piped	Improved	Piped	Treated	Thermotolerant coliform	0	13	1	0	1	0	0	0	0	0	-	-	-	-	-	-	-	-	-	-	No	Unclear	Yes	No	No	No	Yes	-	-	4
226	Khadse	2011	India	Lower-middle	Yes	SA	Urban	No	Cross-sectional survey	No	No	Yes	Piped	Improved	Piped	Treated	Thermotolerant coliform	1	25	1	0	1	1	0	0	0	0	-	-	-	-	-	-	-	16-4680 (Summer)	-	-	No	Unclear	Yes	No	No	No	Yes	-	-	5
227	Khadse	2012	India	Lower-middle	Yes	SA	Urban	Yes	Longitudinal survey	No	No	Yes	Piped	Improved	Piped	Treated	Thermotolerant coliform	0.816327	49	1	0	1	1	0	0	0	0	-	-	-	-	-	-	-	0-1248	-	-	Yes	Both	Yes	No	No	No	Yes	-	-	7
228	Khan	2001	Pakistan	Lower-middle	Yes	SA	Urban	No	Cross-sectional survey	No	No	No	Piped	Improved	Piped	Treated	Thermotolerant coliform	0.56	25	1	0	0	0	0	0	0	0	0.44	0.28	0.2	0.08	-	-	-	-	-	-	No	Unclear	No	No	No	Yes	Yes	-	-	2
229	Khush	2009	India	Lower-middle	Yes	SA	Rural	No	Intervention	No	No	Yes	Piped	Improved	Point of use: Piped	NA	E. coli	0.219728	2787	1	0	0	1	0	0	0	0	-	-	-	-	-	-	-	-	-	-	Yes	Both	No	No	No	No	No	-	-	4
230	Kilanko-Oluwasanya	2009	Nigeria	Lower-middle	Yes	SSA	Urban	No	Cross-sectional survey	No	No	Yes	-	Not classified	Unspecified dug well	NA	Thermotolerant coliform	1	25	1	0	1	1	1	1	1	1	0	0	0	1	902	-	-	100-8000	1328	-	Yes	Wet	No	Yes	No	No	Yes	Yes	No	10
231	Kimani-Murage	2007	Kenya	Low	Yes	SSA	Urban	Yes	Cross-sectional survey	Yes	Yes	Yes	-	Not classified	Unspecified dug well	NA	Thermotolerant coliform	0.967742	31	1	0	0	1	1	1	0	0	-	-	-	-	-	-	-	-	-	-	Yes	Unclear	No	No	No	No	Yes	-	-	10
232	Kiptum	2012	Kenya	Low	Yes	SSA	Urban	Yes	Cross-sectional survey	Yes	No	Yes	Unprotected dug well	Unimproved	Unprotected dug well	NA	Thermotolerant coliform	1	30	1	0	1	0	0	0	0	0	0	0	0	1	-	-	-	-	-	-	Yes	Both	No	No	No	No	Yes	-	-	7
233	Klasen	2012	Yemen	Lower-middle	Yes	WA	Urban	No	Intervention	Yes	Yes	Yes	Piped	Improved	Point of use: Piped	NA	E. coli	0.352	283	1	0	0	0	0	0	0	0	-	-	-	-	-	-	-	-	-	-	No	Unclear	No	No	No	No	Yes	-	-	5
234	Klasen	2012	Yemen	Lower-middle	Yes	WA	Urban	No	Intervention	Yes	Yes	Yes	Unimproved	Unimproved	Point of use: Tanker truck	NA	E. coli	0.429	217	1	0	0	0	0	0	0	0	-	-	-	-	-	-	-	-	-	-	No	Unclear	No	No	No	No	Yes	-	-	5
235	Knappett	2012	Bangladesh	Low	Yes	SA	Rural	No	Cross-sectional survey	No	No	Yes	Borehole or Tubewell	Improved	Borehole or Tubewell	NA	E. coli	0.45	33	1	0	1	1	1	0	0	0	-	-	-	-	-	-	-	-	-	-	Yes	Both	Yes	No	No	No	Yes	-	-	7
236	Knight	1992	Malaysia	Upper-middle	Yes	SEA	Rural	No	Case control	No	No	Yes	-	Not classified	Unspecified dug well	NA	Thermotolerant coliform	0.44	152	1	0	1	0	0	0	0	0	-	-	-	-	-	-	-	-	-	-	No	Unclear	No	No	No	No	Yes	-	-	4
237	Korfali	2009	Lebanon	Upper-middle	Yes	WA	Urban	Yes	Cross-sectional survey	No	No	Yes	Bottled	Not classified	Bottled	NA	E. coli	0.56	100	1	0	0	0	1	0	0	0	-	-	-	-	-	-	-	-	-	-	Yes	Dry	No	No	No	No	Yes	-	-	6
238	Kravitz	1999	Lesotho	Lower-middle	Yes	SSA	Rural	No	Cross-sectional survey	Yes	Yes	Yes	Protected Spring	Improved	Protected Spring	NA	E. coli	0.166667	12	1	0	1	1	1	0	0	0	0.833333	0.0833333	0.0833333	-	-	-	-	-	-	-	Yes	Both	No	No	No	No	Yes	-	-	9
239	Kravitz	1999	Lesotho	Lower-middle	Yes	SSA	Rural	No	Cross-sectional survey	Yes	Yes	Yes	Unprotected Spring	Unimproved	Unprotected Spring	NA	E. coli	0.837838	37	1	0	1	1	1	0	0	0	0.162162	0.216216	0.621622	-	-	-	-	-	-	-	Yes	Both	No	No	No	No	Yes	-	-	9
240	Kravitz	1999	Lesotho	Lower-middle	Yes	SSA	Rural	No	Cross-sectional survey	Yes	Yes	Yes	Unprotected Spring	Unimproved	Unprotected Spring	NA	E. coli	0.956522	23	1	0	1	1	1	0	0	0	0.0434783	0.304348	0.652174	-	-	-	-	-	-	-	Yes	Both	No	No	No	No	Yes	-	-	9
241	Kremer	2008	Kenya	Low	No	SSA	Rural	Yes	Intervention	Yes	Yes	Yes	-	Not classified	Unspecified spring	NA	E. coli	0.86	1327	0	1	1	1	1	0	0	1	0.14	-	-	0.26	-	25.2797	-	-	-	-	Yes	Unclear	Yes	No	No	No	No	-	-	10
242	Kremer	2011	Kenya	Low	No	SSA	Rural	Yes	Intervention	Yes	Yes	Yes	Protected Spring	Improved	Protected Spring	NA	E. coli	-	98	0	1	1	0	0	0	0	0	-	-	-	-	-	9.97418	-	-	-	-	Yes	Unclear	Yes	No	No	No	No	-	-	7
243	Kremer	2011	Kenya	Low	No	SSA	Rural	Yes	Intervention	Yes	Yes	Yes	Not classified	Not classified	Point of use: Unspecified spring	NA	E. coli	0.88	712	0	1	1	0	0	0	0	0	-	-	-	-	-	27.9383	-	-	-	-	Yes	Unclear	Yes	No	No	No	No	-	-	7
244	Kremer	2011	Kenya	Low	No	SSA	Rural	Yes	Intervention	Yes	Yes	Yes	Unprotected Spring	Unimproved	Unprotected Spring	NA	E. coli	-	95	0	1	1	0	0	0	0	0	-	-	-	-	-	36.5982	-	-	-	-	Yes	Unclear	Yes	No	No	No	No	-	-	7
245	Kromoredjo	1991	Indonesia	Lower-middle	Yes	SEA	Urban	No	Diagnostic	No	No	No	Piped	Improved	Piped	Treated	E. coli	0.478261	46	1	0	1	1	1	1	1	1	-	-	-	-	-	-	-	-	-	-	Yes	Unclear	No	No	No	No	Yes	-	-	9
246	Kumpel	2013	India	Lower-middle	Yes	SA	Urban	No	Longitudinal survey	No	No	Yes	Piped	Improved	Piped	Treated	E. coli	0.323976	589	1	1	1	1	1	0	0	0	0.682513	0.134126	0.118846	0.0645161	-	-	<1	<1 to >2419	-	-	Yes	Both	Yes	Yes	No	No	Yes	No	No	8
247	Kumpel	2013	India	Lower-middle	Yes	SA	Urban	Yes	Longitudinal survey	No	No	Yes	Piped	Improved	Point of use: Piped	NA	E. coli	0.2125	266	1	1	1	1	1	0	0	0	0.657895	0.236842	0.0902256	0.0150376	-	-	<1	<1 to >2419	-	-	Yes	Both	Yes	Yes	No	No	Yes	No	No	9
248	Lacey	2011	Guatemala	Lower-middle	Yes	LAC	Rural	Yes	Cross-sectional survey	Yes	Yes	Yes	Piped	Improved	Piped	Not treated	E. coli	0.0714286	28	1	1	1	1	1	0	0	0	0.928571	0.0357143	0.0357143	0	1.57143	2.38419e-06	0	<2-40	-	-	No	Unclear	No	No	No	No	Yes	-	-	10
249	Lacey	2011	Guatemala	Lower-middle	Yes	LAC	Rural	Yes	Cross-sectional survey	Yes	Yes	Yes	Piped	Improved	Point of use: Piped	Not treated	E. coli	0.714286	28	1	1	1	1	1	0	0	0	0.285714	0.321429	0.285714	0.107143	128.78	6.76	7.5	<2=>1600	-	-	No	Unclear	No	No	No	No	Yes	-	-	10
250	Lal	2006	India	Lower-middle	Yes	SA	Urban	No	Cross-sectional survey	No	No	No	Bottled	Not classified	Bottled	NA	E. coli	0.0434783	23	1	0	1	0	0	0	0	0	-	-	-	-	-	-	-	-	-	-	No	Unclear	No	No	No	No	Yes	-	-	3
251	Lantagne	2011	Kenya	Low	Yes	SSA	Rural	No	Intervention	No	No	Yes	Borehole or Tubewell	Improved	Point of use: Borehole or Tubewell	NA	E. coli	0.5	38	1	1	1	1	1	0	0	1	0.5	0.131579	0.131579	0.236842	-	-	-	-	-	-	Yes	Unclear	No	No	Yes	No	No	-	-	8
252	Lantagne	2011	Indonesia	Lower-middle	Yes	SEA	Urban	No	Intervention	No	No	Yes	Piped	Improved	Point of use: Piped	Not reported	Thermotolerant coliform	1	18	1	1	1	1	1	0	0	1	0	0	0.222222	0.777778	-	-	-	-	-	-	Yes	Unclear	No	No	Yes	No	No	-	-	8
253	Lantagne	2011	Kenya	Low	Yes	SSA	Rural	No	Intervention	No	No	Yes	Piped	Improved	Point of use: Piped	Not reported	E. coli	0.9	10	1	1	1	1	1	0	0	1	0.1	0	0.5	0.4	-	-	-	-	-	-	Yes	Unclear	No	No	Yes	No	No	-	-	8
254	Lantagne	2011	Haiti	Low	Yes	LAC	Mixed	No	Intervention	No	No	Yes	Protected Spring	Improved	Point of use protected spring	NA	E. coli	0.538462	13	1	1	1	1	1	0	0	1	0.461538	0.307692	0.153846	0.0769231	-	-	-	-	-	-	Yes	Unclear	No	No	Yes	No	No	-	-	8
255	Lantagne	2011	Indonesia	Lower-middle	Yes	SEA	Urban	No	Intervention	No	No	Yes	Rainwater harvesting	Improved	Point of use: Rainwater harvesting	NA	Thermotolerant coliform	1	66	1	1	1	1	1	0	0	1	0	0	0	1	-	-	-	-	-	-	Yes	Unclear	No	No	Yes	No	No	-	-	8
256	Lantagne	2011	Indonesia	Lower-middle	Yes	SEA	Urban	No	Intervention	No	No	Yes	Tanker truck	Unimproved	Point of use: Tanker truck	NA	Thermotolerant coliform	0.478261	23	1	1	1	1	1	0	0	1	0.521739	0.0434783	0.26087	0.217391	-	-	-	-	-	-	Yes	Unclear	No	No	Yes	No	No	-	-	8
257	Lantagne	2011	Haiti	Low	Yes	LAC	Mixed	No	Intervention	No	No	Yes	Tanker truck	Unimproved	Point of use: Tanker truck	NA	E. coli	0.647059	17	1	1	1	1	1	0	0	1	0.352941	0.0588235	0.294118	0.294118	-	-	-	0-1000	-	-	Yes	Unclear	No	No	Yes	No	No	-	-	8
258	Lantagne	2011	Haiti	Low	Yes	LAC	Mixed	No	Intervention	No	No	Yes	Unprotected Spring	Unimproved	Point of use: unprotected spring	NA	E. coli	0.818182	33	1	1	1	1	1	0	0	1	0.181818	0.151515	0.30303	0.363636	-	-	-	-	-	-	Yes	Unclear	No	No	Yes	No	No	-	-	8
259	Leber	2011	Bangladesh	Low	Yes	SA	Rural	No	Cross-sectional survey	No	No	Yes	-	Not classified	Unspecified dug well	NA	E. coli	0.427083	96	1	1	1	1	1	0	0	0	0.572917	0.375	0.03125	0.0208333	-	-	-	-	-	-	Yes	Both	No	No	No	No	Yes	-	-	8
260	Leiter	2013	Kenya	Low	Yes	SSA	Rural	No	Cross-sectional survey	No	No	Yes	Piped	Improved	Piped	Not treated	E. coli	1	12	1	0	1	1	0	0	0	0	0	0.0833333	0.583333	0.333333	-	-	-	4-75	-	-	Yes	Unclear	No	No	No	No	Yes	-	-	6
261	Leiter	2013	Kenya	Low	Yes	SSA	Rural	No	Cross-sectional survey	No	No	Yes	Piped	Improved	Point of use: Piped	NA	E. coli	0.925926	27	1	0	1	1	0	0	0	0	-	-	-	-	119.296	-	-	0-600	-	-	Yes	Unclear	No	No	No	No	Yes	-	-	6
262	Levy	2008	Ecuador	Upper-middle	Yes	LAC	Rural	No	Case control	No	No	Yes	Not classified	Not classified	Point of use: unspecified dug well	NA	E. coli	-	25	1	0	1	1	1	0	0	0	-	-	-	-	-	45	-	-	-	-	Yes	Unclear	Yes	No	No	No	Yes	-	-	7
263	Levy	2008	Ecuador	Upper-middle	Yes	LAC	Rural	No	Case control	No	No	Yes	Piped	Improved	Point of use: Piped	NA	E. coli	-	259	1	0	1	1	1	0	0	0	-	-	-	-	-	51	-	-	-	-	Yes	Unclear	Yes	No	No	No	Yes	-	-	7
264	Levy	2008	Ecuador	Upper-middle	Yes	LAC	Rural	No	Case control	No	No	Yes	Rainwater harvesting	Improved	Point of use: Rainwater harvesting	NA	E. coli	-	104	1	0	1	1	1	0	0	0	-	-	-	-	-	9	-	-	-	-	Yes	Unclear	Yes	No	No	No	Yes	-	-	7
265	Lin	2009	China	Upper-middle	Yes	EA	Urban	No	Cross-sectional survey	No	No	Yes	Bottled	Not classified	Bottled	NA	Thermotolerant coliform	0.0714	42	1	1	1	1	1	0	1	1	-	-	-	-	-	-	-	-	-	-	No	Unclear	No	No	No	No	Yes	-	-	9
266	Lira	NA	Nicaragua	Lower-middle	Yes	LAC	Rural	Yes	Diagnostic	No	No	Yes	Borehole or Tubewell	Improved	Borehole or Tubewell	NA	Thermotolerant coliform	0.0533333	75	1	0	1	0	1	0	0	0	-	-	-	-	34	-	-	-	-	-	No	Unclear	No	No	No	No	Yes	-	-	6
267	Lira	NA	Nicaragua	Lower-middle	Yes	LAC	Rural	Yes	Diagnostic	No	No	Yes	Piped	Improved	Piped	Mixed	Thermotolerant coliform	0.636364	110	1	0	1	0	1	0	0	0	-	-	-	-	16.9818	-	-	-	-	-	No	Unclear	No	No	No	No	Yes	-	-	6
268	Lloyd	1991	Java (Indonesia)	Lower-middle	Yes	SEA	Rural	No	Cross-sectional survey	No	No	No	Borehole or Tubewell	Improved	Borehole or Tubewell	NA	Thermotolerant coliform	0.388889	144	1	0	1	1	1	1	0	0	0.680278	0.173611	0.07	0.0761111	-	-	-	-	-	-	Yes	Unclear	No	Yes	No	No	Yes	Yes	Yes	7
269	Lloyd	1991	Java (Indonesia)	Lower-middle	Yes	SEA	Rural	No	Cross-sectional survey	No	No	No	Protected dug well	Improved	Protected dug well	NA	Thermotolerant coliform	0.793814	97	1	0	1	1	1	1	0	0	0.2	0.32	0.27	0.2	-	-	-	-	-	-	Yes	Unclear	No	Yes	No	No	Yes	Yes	Yes	7
270	Lloyd	1991	Java (Indonesia)	Lower-middle	Yes	SEA	Rural	No	Cross-sectional survey	No	No	No	Rainwater harvesting	Improved	Rainwater harvesting	NA	Thermotolerant coliform	0.9375	32	1	0	1	1	1	1	0	0	0.06	0.31	0.5	0.12	-	-	-	-	-	-	Yes	Unclear	No	Yes	No	No	Yes	Yes	Yes	7
271	Lloyd	1991	Java (Indonesia)	Lower-middle	Yes	SEA	Rural	No	Cross-sectional survey	No	No	No	Unprotected dug well	Unimproved	Unprotected dug well	NA	Thermotolerant coliform	0.945455	55	1	0	1	1	1	1	0	0	0.0545455	0.581818	0.127273	0.236364	-	-	-	-	-	-	Yes	Unclear	No	Yes	No	No	Yes	Yes	Yes	7
272	Long	2012	China	Upper-middle	Yes	EA	Urban	No	Cross-sectional survey	No	No	Yes	Bottled	Not classified	Bottled	NA	Thermotolerant coliform	0.097	62	1	1	1	1	1	0	1	1	-	-	-	-	-	-	-	-	-	-	No	Unclear	No	No	No	No	Yes	-	-	9
273	Long	2012	China	Upper-middle	Yes	EA	Urban	No	Cross-sectional survey	No	No	Yes	Protected dug well	Improved	Protected dug well	NA	Thermotolerant coliform	0.067	178	1	1	1	1	1	0	1	1	-	-	-	-	-	-	-	-	-	-	No	Unclear	No	No	No	No	Yes	-	-	9
274	Luby	2006	Bangladesh	Low	Yes	SA	Rural	No	Cross-sectional survey	Yes	Yes	No	Borehole or Tubewell	Improved	Borehole or Tubewell	NA	Thermotolerant coliform	0.44	127	1	0	1	1	1	0	0	0	0.56	0.283465	0.102362	0.0551181	-	-	-	-	-	-	No	Unclear	No	No	Yes	No	Yes	-	-	7
275	Luby	2008	Bangladesh	Low	Yes	SA	Rural	Yes	Cross-sectional survey	Yes	Yes	Yes	Borehole or Tubewell	Improved	Borehole or Tubewell	NA	E. coli	0.13	207	1	0	1	1	1	0	0	1	0.87	0.07	0.04	0.02	-	-	6	-	-	-	Yes	Unclear	No	Yes	No	No	Yes	Yes	Yes	11
276	Lukacs	2002	Nepal	Low	Yes	SA	Rural	No	Cross-sectional survey	No	No	No	-	Not classified	Unspecified dug well	NA	Thermotolerant coliform	0.259259	54	1	0	1	1	1	0	0	0	-	-	-	-	-	-	-	-	-	-	Yes	Dry	No	No	No	No	Yes	-	-	6
277	Machdar	2013	Ghana	Lower-middle	Yes	SSA	Urban	No	Cross-sectional survey	No	No	No	-	Not classified	Unspecified dug well	NA	E. coli	-	16	1	0	1	0	1	1	0	0	-	-	-	-	38	-	-	-	-	-	No	Unclear	No	No	No	No	Yes	-	-	5
278	Machdar	2013	Ghana	Lower-middle	Yes	SSA	Urban	No	Cross-sectional survey	No	No	No	Piped	Improved	Piped	Treated	E. coli	-	31	1	0	1	1	1	1	0	0	-	-	-	-	0.378065	-	-	-	-	-	No	Unclear	No	No	No	No	Yes	-	-	6
279	Machdar	2013	Ghana	Lower-middle	Yes	SSA	Urban	No	Cross-sectional survey	No	No	No	-	Not classified	Sachet	NA	E. coli	-	20	1	0	1	0	1	1	0	0	-	-	-	-	0.1	-	-	-	-	-	No	Unclear	No	No	No	No	Yes	-	-	5
280	Machdar	2013	Ghana	Lower-middle	Yes	SSA	Urban	No	Cross-sectional survey	No	No	No	Tanker truck	Unimproved	Tanker truck	NA	E. coli	-	20	1	0	1	0	1	1	0	0	-	-	-	-	0.8	-	-	-	-	-	No	Unclear	No	No	No	No	Yes	-	-	5
281	Macy	2005	Côte d’Ivoire	Lower-middle	Yes	SSA	Urban	No	Diagnostic	No	No	Yes	Piped	Improved	Point of use: Piped	NA	E. coli	0.5	35	1	0	1	1	1	1	0	0	-	-	-	-	-	-	-	-	-	-	Yes	Unclear	No	No	No	No	Yes	-	-	8
282	Magan	2010	Pakistan	Lower-middle	Yes	SA	Urban	Yes	Longitudinal survey	No	No	Yes	Piped	Improved	Point of use: Piped	Treated	Thermotolerant coliform	0.57	938	1	1	1	1	0	0	0	0	-	-	-	-	-	-	-	-	-	-	Yes	Both	Yes	No	Yes	No	Yes	No	No	8
283	Magrath	2006	Sierra Leone	Low	Yes	SSA	Rural	No	Cross-sectional survey	No	No	No	Borehole or Tubewell	Improved	Borehole or Tubewell	NA	Thermotolerant coliform	0.153846	13	1	0	1	0	0	0	0	0	-	-	-	-	-	-	-	-	-	-	Yes	Unclear	No	Yes	No	No	No	No	No	3
284	Magrath	2006	Sierra Leone	Low	Yes	SSA	Rural	No	Cross-sectional survey	No	No	No	Protected dug well	Improved	Protected dug well	NA	Thermotolerant coliform	0.516129	31	1	0	1	0	0	0	0	0	-	-	-	-	-	-	-	-	-	-	Yes	Unclear	No	Yes	No	No	No	No	No	3
285	Magrath	2006	Sierra Leone	Low	Yes	SSA	Rural	No	Cross-sectional survey	No	No	No	Unprotected dug well	Unimproved	Unprotected dug well	NA	Thermotolerant coliform	1	13	1	0	1	0	0	0	0	0	-	-	-	-	-	-	-	-	-	-	Yes	Unclear	No	Yes	No	No	No	No	No	3
286	Mah	2007	Pakistan	Lower-middle	Yes	SA	Urban	No	Cross-sectional survey	No	No	Yes	Unprotected dug well	Unimproved	Unprotected dug well	NA	Thermotolerant coliform	0.609	115	1	0	1	0	1	0	0	0	-	-	-	-	151.4	-	-	0-1100	-	-	Yes	Unclear	No	No	No	No	Yes	-	-	6
287	Mahasneh	1992	Jordan	Upper-middle	Yes	WA	Mixed	No	Cross-sectional survey	No	No	No	-	Not classified	Unspecified spring	NA	Thermotolerant coliform	0.866667	30	1	0	1	1	1	1	0	0	-	-	-	-	-	-	-	-	-	-	Yes	Dry	No	No	No	No	Yes	-	-	7
288	Mahfouz	1995	Saudi Arabia	High	Yes	WA	Rural	No	Cross-sectional survey	No	No	Yes	-	Not classified	Unspecified dug well	NA	E. coli	0.92	220	1	0	1	0	0	0	0	0	-	-	-	-	-	-	-	-	-	-	No	Unclear	No	No	No	No	Yes	-	-	4
289	Maiga	2006	Mali	Low	Yes	SSA	Rural	No	Cross-sectional survey	No	No	No	Borehole or Tubewell	Improved	Borehole or Tubewell	NA	Thermotolerant coliform	0.0909091	11	1	0	0	0	0	0	0	0	0.909091	0.0625	0	0	-	-	-	-	-	-	No	Unclear	No	No	No	No	Yes	-	-	2
290	Maiga	2006	Mali	Low	Yes	SSA	Rural	No	Cross-sectional survey	No	No	No	Protected dug well	Improved	Protected dug well	NA	Thermotolerant coliform	0.25	12	1	0	0	0	0	0	0	0	0.75	0.166667	0	0.0833333	-	-	-	-	-	-	No	Unclear	No	No	No	No	Yes	-	-	2
291	Maiga	2006	Mali	Low	Yes	SSA	Rural	No	Cross-sectional survey	No	No	No	Unprotected dug well	Unimproved	Unprotected dug well	NA	Thermotolerant coliform	0.355556	135	1	0	0	0	0	0	0	0	0.644444	0.185185	0.0592593	0.111111	-	-	-	-	-	-	No	Unclear	No	No	No	No	Yes	-	-	2
292	Mamo	2011	Ethiopia	Low	Yes	SSA	Rural	No	Cross-sectional survey	No	No	No	Protected dug well	Improved	Protected dug well	NA	Thermotolerant coliform	0.82721	61	1	0	0	0	0	0	0	0	0.172787	0.164426	0.55541	0.107377	-	-	-	-	-	-	No	Unclear	No	Yes	No	No	Yes	No	Yes	2
293	Mamo	2011	Ethiopia	Low	Yes	SSA	Rural	No	Cross-sectional survey	No	No	No	Unprotected dug well	Unimproved	Unprotected dug well	NA	Thermotolerant coliform	0.92411	309	1	0	0	0	0	0	0	0	0.07589	0.17	0.57411	0.18	-	-	-	-	-	-	No	Unclear	No	Yes	No	No	Yes	No	Yes	2
294	Mane	2005	India	Lower-middle	Yes	SA	Rural	No	Cross-sectional survey	No	No	Yes	-	Not classified	Unspecified dug well	NA	Thermotolerant coliform	0.636364	11	1	0	1	0	0	0	0	0	0.363636	0	0.0909091	0.545455	281	-	108	0-1200	405	-	No	Unclear	No	No	No	No	Yes	-	-	4
295	Mane	2005	India	Lower-middle	Yes	SA	Rural	No	Cross-sectional survey	No	No	Yes	Unprotected dug well	Unimproved	Unprotected dug well	NA	Thermotolerant coliform	0.875	16	1	0	1	0	0	0	0	0	0.125	0	0.125	0.75	553	-	315	0-2000	635	-	No	Unclear	No	No	No	No	Yes	-	-	4
296	Massoud	2010	Lebanon	Upper-middle	Yes	WA	Rural	Yes	Cross-sectional survey	Yes	Yes	Yes	Piped	Improved	Piped	Treated	Thermotolerant coliform	0.366	41	1	1	1	0	0	0	0	0	-	-	-	-	-	-	-	0 - 71	-	-	Yes	Both	No	No	No	No	Yes	-	-	9
297	Massoud	2011	Lebanon	Upper-middle	Yes	WA	Rural	Yes	Longitudinal survey	Yes	Yes	Yes	Piped	Improved	Piped	Mixed	Thermotolerant coliform	0.365854	41	1	1	0	0	0	0	0	0	-	-	-	-	-	-	-	-	-	-	Yes	Both	Yes	No	No	No	Yes	-	-	8
298	Matsinhe	2008	Mozambique	Low	Yes	SSA	Urban	No	Cross-sectional survey	No	No	Yes	Borehole or Tubewell	Improved	Borehole or Tubewell	NA	E. coli	0.230769	13	1	0	1	0	0	0	1	1	0.769231	0.153846	0.0769231	0	1.38462	-	-	0-13	-	-	No	Unclear	No	No	No	No	Yes	-	-	6
299	Mazengia	2002	Zimbabwe	Low	Yes	SSA	Rural	No	Intervention	No	No	Yes	Protected dug well	Improved	Point of use: protected dug well	NA	Thermotolerant coliform	-	144	1	1	1	1	1	1	0	0	-	-	-	-	1181.86	-	-	-	-	-	No	Unclear	No	No	No	No	Yes	-	-	8
300	Mazengia	2002	Zimbabwe	Low	Yes	SSA	Rural	No	Intervention	No	No	Yes	Protected dug well	Improved	Protected dug well	NA	Thermotolerant coliform	-	114	1	1	1	1	1	1	0	0	-	-	-	-	1302	-	-	-	-	-	No	Unclear	No	No	No	No	Yes	-	-	8
301	Mertens	1990	Sri Lanka	Lower-middle	Yes	SA	Rural	No	Case control	No	No	Yes	Borehole or Tubewell	Improved	Borehole or Tubewell	NA	Thermotolerant coliform	0.516484	91	1	1	1	1	1	1	0	1	-	-	-	-	-	91	-	-	-	-	Yes	Both	Yes	No	No	No	Yes	-	-	10
302	Mertens	1990	Sri Lanka	Lower-middle	Yes	SA	Rural	No	Case control	No	No	Yes	Piped	Improved	Piped	Not reported	Thermotolerant coliform	0.741935	31	1	1	1	1	1	1	0	1	-	-	-	-	-	62	-	-	-	-	Yes	Both	Yes	No	No	No	Yes	-	-	10
303	Mertens	1990	Sri Lanka	Lower-middle	Yes	SA	Rural	No	Case control	No	No	Yes	Borehole or Tubewell	Improved	Point of use: borehole or tubewell	NA	Thermotolerant coliform	0.749783	184	1	1	1	1	1	1	0	1	-	-	-	-	-	-	-	-	-	-	Yes	Both	Yes	No	No	No	Yes	-	-	10
304	Mertens	1990	Sri Lanka	Lower-middle	Yes	SA	Rural	No	Case control	No	No	Yes	Piped	Improved	Point of use: Piped	NA	Thermotolerant coliform	0.753404	94	1	1	1	1	1	1	0	1	-	-	-	-	-	-	-	-	-	-	Yes	Both	Yes	No	No	No	Yes	-	-	10
305	Mertens	1990	Sri Lanka	Lower-middle	Yes	SA	Rural	No	Case control	No	No	Yes	Protected dug well	Improved	Point of use: protected dug well	NA	Thermotolerant coliform	0.835932	1765	1	1	1	1	1	1	0	1	-	-	-	-	-	-	-	-	-	-	Yes	Both	Yes	No	No	No	Yes	-	-	10
306	Mertens	1990	Sri Lanka	Lower-middle	Yes	SA	Rural	No	Case control	No	No	Yes	Protected dug well	Improved	Protected dug well	NA	Thermotolerant coliform	0.95196	791	1	1	1	1	1	1	0	1	-	-	-	-	-	93	-	-	-	-	Yes	Both	Yes	No	No	No	Yes	-	-	10
307	Metwali	2003	Yemen	Lower-middle	Yes	WA	Urban	No	Cross-sectional survey	No	No	No	-	Not classified	Unspecified dug well	NA	Thermotolerant coliform	0.67	51	1	0	1	0	1	1	0	0	-	-	-	-	-	-	-	-	-	-	No	Unclear	No	No	No	No	Yes	-	-	5
308	Michelina	2006	Brazil	Upper-middle	Yes	LAC	Mixed	No	Longitudinal survey	No	No	Yes	Piped	Improved	Piped	Treated	Thermotolerant coliform	0.0222554	6021	1	1	1	1	1	1	1	1	-	-	-	-	-	-	-	-	-	-	Yes	Both	Yes	No	No	No	Yes	-	-	11
309	Miranda	2011	Peru	Upper-middle	Yes	LAC	Mixed	Yes	Longitudinal survey	Yes	Yes	Yes	Not classified	Not classified	Point of use: unspecified dug well	NA	E. coli	0.809524	252	1	0	1	1	1	0	0	0	-	-	-	-	-	-	-	-	-	-	Yes	Both	Yes	No	No	No	Yes	-	-	10
310	Miranda	2011	Peru	Upper-middle	Yes	LAC	Mixed	Yes	Longitudinal survey	Yes	Yes	Yes	Piped	Improved	Point of use: Piped	Mixed	E. coli	0.388924	2392	1	0	1	1	1	0	0	0	-	-	-	-	-	-	-	-	-	-	Yes	Both	Yes	No	No	No	Yes	-	-	10
311	Miranda	2011	Peru	Upper-middle	Yes	LAC	Mixed	Yes	Longitudinal survey	Yes	Yes	Yes	Unimproved	Unimproved	Point of use: Tanker truck	NA	E. coli	0.08108	176	1	0	1	1	1	0	0	0	-	-	-	-	-	-	-	-	-	-	Yes	Both	Yes	No	No	No	Yes	-	-	10
312	Miranzadeh	2011	Iran	Upper-middle	Yes	WA	Rural	No	Cross-sectional survey	No	No	Yes	Piped	Improved	Piped	Treated	Thermotolerant coliform	0	40	1	1	1	1	1	0	0	0	-	-	-	-	-	-	-	-	-	-	Yes	Both	No	No	No	No	Yes	-	-	8
313	Moazeni	2013	Iran	Upper-middle	Yes	SA	Urban	No	Cross-sectional survey	No	No	Yes	Bottled	Not classified	Bottled	NA	Thermotolerant coliform	0	21	1	0	0	1	0	0	0	0	-	-	-	-	-	-	-	-	-	-	No	Unclear	No	No	No	No	Yes	-	-	4
314	Moe	1991	Philippines	Lower-middle	Yes	SEA	Urban	Yes	Longitudinal survey	Yes	Yes	Yes	Borehole or Tubewell	Improved	Borehole or Tubewell	NA	E. coli	0.89747	751	1	0	1	1	1	1	0	0	0.77	0.11	0.05	0.07	-	-	-	-	-	-	Yes	Both	Yes	No	No	No	Yes	-	-	11
315	Moe	1991	Philippines	Lower-middle	Yes	SEA	Urban	Yes	Longitudinal survey	Yes	Yes	Yes	-	Not classified	Unspecified spring	NA	E. coli	0.894309	123	1	0	1	1	1	1	0	0	0.13	0.14	0.2	0.53	-	-	-	-	-	-	Yes	Both	Yes	No	No	No	Yes	-	-	11
316	Moe	1991	Philippines	Lower-middle	Yes	SEA	Urban	Yes	Longitudinal survey	Yes	Yes	Yes	-	Not classified	Unspecified dug well	NA	E. coli	0.634615	52	1	0	1	1	1	1	0	0	0.19	0.21	0.21	0.39	-	-	-	-	-	-	Yes	Both	Yes	No	No	No	Yes	-	-	11
317	Moe	1991	Philippines	Lower-middle	Yes	SEA	Urban	Yes	Longitudinal survey	Yes	Yes	Yes	Unprotected dug well	Unimproved	Unprotected dug well	NA	E. coli	0.977	131	1	0	1	1	1	1	0	0	0.03	0.14	0.4	0.43	-	-	-	-	-	-	Yes	Both	Yes	No	No	No	Yes	-	-	11
318	Momba	2009	South Africa	Upper-middle	Yes	SSA	Urban	No	Cross-sectional survey	No	No	No	Piped	Improved	Piped	Treated	E. coli	0.28	173	1	0	0	0	0	0	0	0	-	-	-	-	-	-	-	0-13	-	-	No	Unclear	No	No	No	No	Yes	-	-	2
319	Mora-Bueno	2012	Mexico	Upper-middle	Yes	LAC	Mixed	No	Cross-sectional survey	No	No	No	Piped	Improved	Piped	Treated	E. coli	0.644444	45	1	1	1	1	0	0	1	1	-	-	-	-	134.333	-	-	-	-	-	Yes	Unclear	No	No	No	No	Yes	-	-	8
320	Morgan	1990	Zimbabwe	Low	Yes	SSA	Urban	No	Cross-sectional survey	No	No	Yes	Borehole or Tubewell	Improved	Borehole or Tubewell	NA	E. coli	-	529	1	0	1	0	0	0	0	0	-	-	-	-	15.56	-	-	-	-	-	Yes	Both	No	No	No	No	Yes	-	-	5
321	Morgan	1990	Zimbabwe	Low	Yes	SSA	Urban	No	Cross-sectional survey	No	No	Yes	-	Not classified	Unspecified dug well	NA	E. coli	-	338	1	0	1	0	0	0	0	0	-	-	-	-	33.72	-	-	-	-	-	Yes	Both	No	No	No	No	Yes	-	-	5
322	Morgan	1990	Zimbabwe	Low	Yes	SSA	Urban	No	Cross-sectional survey	No	No	Yes	Protected dug well	Improved	Protected dug well	NA	E. coli	-	234	1	0	1	0	0	0	0	0	-	-	-	-	65.94	-	-	-	-	-	Yes	Both	No	No	No	No	Yes	-	-	5
323	Morgan	1990	Zimbabwe	Low	Yes	SSA	Urban	No	Cross-sectional survey	No	No	Yes	Unprotected dug well	Unimproved	Unprotected dug well	NA	E. coli	-	233	1	0	1	0	0	0	0	0	-	-	-	-	266.42	-	-	-	-	-	Yes	Both	No	No	No	No	Yes	-	-	5
324	Moshtaghi	2007	Iran	Upper-middle	Yes	SA	Urban	No	Cross-sectional survey	No	No	No	Bottled	Not classified	Bottled	NA	E. coli	0	90	1	0	1	1	1	0	0	0	-	-	-	-	-	-	-	-	-	-	Yes	Unclear	No	No	No	No	Yes	-	-	6
325	Moshtaghi	2007	Iran	Upper-middle	Yes	SA	Urban	No	Cross-sectional survey	No	No	No	Piped	Improved	Piped	Treated	E. coli	0.07	100	1	0	1	1	1	0	0	0	-	-	-	-	-	-	-	-	-	-	Yes	Unclear	No	No	No	No	Yes	-	-	6
326	Mosley	2004	Fiji	Upper-middle	Yes	O	Rural	No	Diagnostic	No	No	Yes	Piped	Improved	Piped	Mixed	Thermotolerant coliform	0.55	40	1	0	1	1	1	0	0	0	0.55	0.275	0.175	0	-	-	-	-	-	-	Yes	Wet	No	No	Yes	Yes	Yes	-	-	7
327	Moyo	2004	Zimbabwe	Low	Yes	SSA	Rural	No	Cross-sectional survey	No	No	Yes	Unprotected dug well	Unimproved	Unprotected dug well	NA	E. coli	-	14	1	0	1	1	0	0	0	0	-	-	-	-	-	-	-	-	-	-	No	Unclear	No	No	No	No	Yes	-	-	5
328	Mpenyana-Monyatsi	2012	South Africa	Upper-middle	Yes	SSA	Rural	No	Cross-sectional survey	No	No	Yes	Borehole or Tubewell	Improved	Borehole or Tubewell	NA	Thermotolerant coliform	0.19	100	1	0	1	1	1	0	0	0	-	-	-	-	-	-	-	-	-	-	Yes	Unclear	No	No	No	No	Yes	-	-	7
329	Mpenyana-Monyatsi	2012	South Africa	Upper-middle	Yes	SSA	Rural	No	Cross-sectional survey	No	No	No	Piped	Improved	Piped	Not treated	E. coli	0.18	100	1	0	1	1	1	1	0	0	-	-	-	-	-	-	-	-	-	-	Yes	Unclear	No	No	No	No	Yes	-	-	7
330	Mukhopadhyay	2012	India	Lower-middle	Yes	SA	Rural	No	Cross-sectional survey	No	No	Yes	-	Not classified	Unspecified dug well	NA	E. coli	0.2375	80	1	1	1	1	1	1	0	0	-	-	-	-	-	-	-	-	-	-	Yes	Unclear	No	No	No	No	Yes	-	-	9
331	Muzuga	1998	Kenya	Low	Yes	SA	Urban	No	Cross-sectional survey	No	No	No	Borehole or Tubewell	Improved	Borehole or Tubewell	NA	E. coli	0.127273	55	1	0	0	0	0	0	0	0	-	-	-	-	-	-	-	-	-	-	Yes	Both	No	No	No	No	Yes	-	-	3
332	Muzuga	1998	Kenya	Low	Yes	SA	Urban	No	Cross-sectional survey	No	No	No	-	Not classified	Unspecified spring	NA	E. coli	0.3	10	1	0	0	0	0	0	0	0	-	-	-	-	-	-	-	-	-	-	Yes	Both	No	No	No	No	Yes	-	-	3
333	Muzuga	1998	Kenya	Low	Yes	SA	Urban	No	Cross-sectional survey	No	No	No	-	Not classified	Unspecified dug well	NA	E. coli	0.692308	13	1	0	0	0	0	0	0	0	-	-	-	-	-	-	-	-	-	-	Yes	Both	No	No	No	No	Yes	-	-	3
334	Mzuga	2001	Kenya	Low	Yes	SSA	Rural	No	Cross-sectional survey	No	No	Yes	Borehole or Tubewell	Improved	Borehole or Tubewell	NA	E. coli	0.13	55	1	0	1	1	0	0	0	0	0.781818	0.109091	0.0727273	0.0363636	7.4	0.994089	0	0-100	22.27	-	Yes	Both	No	No	No	No	Yes	-	-	6
335	Mzuga	2001	Kenya	Low	Yes	SSA	Rural	No	Cross-sectional survey	No	No	Yes	-	Not classified	Unspecified spring	NA	E. coli	0.3	10	1	0	1	1	0	0	0	0	0.7	0.3	0	0	0.5	0.769974	0	0-2	0.849	-	Yes	Both	No	No	No	No	Yes	-	-	6
336	Mzuga	2001	Kenya	Low	Yes	SSA	Rural	No	Cross-sectional survey	No	No	Yes	-	Not classified	Unspecified dug well	NA	E. coli	0.692308	13	1	0	1	1	0	0	0	0	0.307692	0.615385	0.0769231	0	5.38462	1.99853	2	0-50	13.51	-	Yes	Both	No	No	No	No	Yes	-	-	6
337	Nascimento	2000	Brazil	Upper-middle	Yes	LAC	Urban	No	Cross-sectional survey	No	No	Yes	Bottled	Not classified	Bottled	NA	Thermotolerant coliform	0	70	1	0	1	1	1	1	0	0	1	0	0	0	-	-	-	-	-	-	Yes	Unclear	No	No	No	No	Yes	-	-	8
338	NEERI	2005	India	Lower-middle	Yes	SA	Urban	No	Longitudinal survey	No	No	No	Piped	Improved	Piped	Treated	Thermotolerant coliform	0.18	3798	1	0	0	0	0	0	0	0	-	-	-	-	-	-	-	TBC	-	-	Yes	Both	Yes	No	No	No	No	-	-	2
339	Nikaeen	2009	Iran	Upper-middle	Yes	SA	Urban	No	Diagnostic	No	No	Yes	Piped	Improved	Piped	Not reported	E. coli	0.14	50	1	0	1	1	1	0	0	0	-	-	-	-	-	-	-	-	-	-	No	Unclear	No	No	No	No	Yes	-	-	6
340	Nogueira	2003	Brazil	Upper-middle	Yes	LAC	Urban	No	Longitudinal survey	No	No	No	-	Not classified	Unspecified spring	NA	Thermotolerant coliform	0.48	96	1	0	1	1	1	0	0	0	-	-	-	-	-	-	-	-	-	-	Yes	Both	Yes	No	No	Yes	Yes	-	-	6
341	Nogueira	2003	Brazil	Upper-middle	Yes	LAC	Urban	No	Longitudinal survey	No	No	No	-	Not classified	Unspecified dug well	NA	Thermotolerant coliform	0.15	350	1	0	1	1	1	0	0	0	-	-	-	-	-	-	-	-	-	-	Yes	Both	Yes	No	No	No	Yes	-	-	6
342	Nogueira	2003	Brazil	Upper-middle	Yes	LAC	Urban	No	Longitudinal survey	No	No	No	Piped	Improved	Piped	Treated	Thermotolerant coliform	0.02	1594	1	0	1	1	1	0	0	0	-	-	-	-	-	-	-	-	-	-	Yes	Both	Yes	No	No	No	Yes	-	-	6
343	Norton	2009	Bangladesh	Low	Yes	SA	Rural	No	Intervention	No	No	No	Borehole or Tubewell	Improved	Borehole or Tubewell	NA	Thermotolerant coliform	0.14	103	1	1	1	1	1	0	0	0	-	-	-	-	-	-	-	-	-	-	Yes	Unclear	No	No	No	No	Yes	-	-	7
344	Norton	2009	Bangladesh	Low	Yes	SA	Rural	No	Intervention	No	No	No	Borehole or Tubewell	Improved	Point of use: borehole or tubewell	NA	Thermotolerant coliform	0.470588	306	1	1	1	1	1	0	0	0	-	-	-	-	-	-	-	-	-	-	Yes	Unclear	No	No	No	No	Yes	-	-	7
345	Nunes	2011	Brazil	Upper-middle	Yes	LAC	Mixed	No	Cross-sectional survey	No	No	No	Bottled	Not classified	Bottled	NA	E. coli	0	43	1	1	1	1	0	0	1	1	-	-	-	-	-	-	-	-	-	-	Yes	Unclear	No	No	No	No	Yes	-	-	8
346	Nwosu	2004	Nigeria	Lower-middle	Yes	SSA	Urban	No	Cross-sectional survey	No	No	Yes	-	Not classified	Sachet	NA	E. coli	0.2	15	1	0	1	0	0	0	0	0	0.8	0.2	0	0	0.2	-	-	-	-	-	No	Unclear	No	No	No	No	Yes	-	-	4
347	Nyanchaga	1994	Kenya	Low	No	SSA	Rural	No	Cross-sectional survey	No	No	Yes	Protected dug well	Improved	Protected dug well	NA	Thermotolerant coliform	1	13	0	0	1	0	0	0	0	0	0	0	0.23	0.77	-	-	-	-	-	-	Yes	Unclear	No	No	No	No	Yes	-	-	4
348	Nyanchaga	1994	Kenya	Low	No	SSA	Rural	No	Cross-sectional survey	No	No	Yes	Unprotected Spring	Unimproved	Unprotected Spring	NA	Thermotolerant coliform	0.93	14	0	0	1	0	0	0	0	0	0.07	0.21	0.57	0.14	-	-	-	-	-	-	Yes	Unclear	No	No	No	No	Yes	-	-	4
349	Nyanchaga	1994	Kenya	Low	No	SSA	Rural	No	Cross-sectional survey	No	No	Yes	Unprotected dug well	Unimproved	Unprotected dug well	NA	Thermotolerant coliform	1	15	0	0	1	0	0	0	0	0	0	0	0.27	0.73	-	-	-	-	-	-	Yes	Unclear	No	No	No	No	Yes	-	-	4
350	Nyanchaga	1994	Kenya	Low	No	SSA	Rural	No	Cross-sectional survey	No	No	Yes	Unprotected dug well	Unimproved	Unprotected dug well	NA	Thermotolerant coliform	1	26	0	0	1	0	0	0	0	0	0	0	0.35	0.65	-	-	-	-	-	-	Yes	Unclear	No	No	No	No	Yes	-	-	4
351	Obiri-Danso	2003	Ghana	Lower-middle	Yes	SSA	Urban	No	Cross-sectional survey	No	No	Yes	-	Not classified	Sachet	NA	Thermotolerant coliform	0.086125	128	1	0	1	0	0	0	0	0	-	-	-	-	-	-	-	0-20	-	-	No	Unclear	No	No	No	No	Yes	-	-	4
352	Ogan	1992	Nigeria	Lower-middle	No	SSA	Mixed	No	Cross-sectional survey	No	No	No	Bottled	Not classified	Bottled	NA	Thermotolerant coliform	0	90	0	1	1	0	0	0	0	0	0	0	0	0	-	-	-	-	-	-	No	Unclear	No	No	No	No	Yes	-	-	3
353	Okagbue	2002	Zimbabwe	Low	Yes	SSA	Urban	No	Cross-sectional survey	No	No	Yes	Bottled	Not classified	Bottled	NA	E. coli	0.05	60	1	0	1	0	0	0	0	0	-	-	-	-	-	-	-	-	-	-	No	Unclear	No	No	No	No	Yes	-	-	4
354	Okioga	2007	Ghana	Lower-middle	Yes	SSA	Urban	No	Cross-sectional survey	No	No	Yes	-	Not classified	Sachet	NA	E. coli	0.0666667	30	1	1	1	1	1	0	0	0	0.933333	0.0333333	0.0333333	0	1.8	-	-	-	-	-	No	Unclear	No	No	No	No	Yes	-	-	7
355	Okura	2005	Brazil	Upper-middle	Yes	LAC	Urban	No	Cross-sectional survey	No	No	No	-	Not classified	Unspecified spring	NA	Thermotolerant coliform	0.916667	12	1	0	1	1	0	0	0	0	-	-	-	-	-	-	-	-	-	-	Yes	Unclear	No	No	No	No	Yes	-	-	5
356	Okura	2005	Brazil	Upper-middle	Yes	LAC	Urban	No	Cross-sectional survey	No	No	No	Piped	Improved	Piped	Treated	Thermotolerant coliform	0.2	30	1	0	1	1	0	0	0	0	0.8	0.2	0	0	-	-	-	-	-	-	Yes	Unclear	No	No	No	No	Yes	-	-	5
357	Olaoye	2009	Nigeria	Lower-middle	Yes	SSA	Mixed	No	Cross-sectional survey	No	No	Yes	-	Not classified	Sachet	NA	E. coli	0.022	92	1	0	0	1	1	0	0	0	-	-	-	-	-	-	-	-	-	-	No	Unclear	No	No	No	No	Yes	-	-	5
358	Oloruntoba	2007	Nigeria	Lower-middle	Yes	SSA	Urban	Yes	Cross-sectional survey	Yes	Yes	Yes	Borehole or Tubewell	Improved	Borehole or Tubewell	NA	E. coli	-	23	1	0	1	1	1	0	0	0	-	-	-	-	-	7	-	0-70	5	-	Yes	Both	No	No	No	No	Yes	-	-	10
359	Oloruntoba	2007	Nigeria	Lower-middle	Yes	SSA	Urban	Yes	Cross-sectional survey	Yes	Yes	Yes	-	Not classified	Unspecified dug well	NA	E. coli	-	175	1	0	1	1	1	0	0	0	-	-	-	-	-	2480	-	0-350000	7.9	-	Yes	Both	No	No	No	No	Yes	-	-	10
360	Oloruntoba	2007	Nigeria	Lower-middle	Yes	SSA	Urban	Yes	Cross-sectional survey	Yes	Yes	Yes	Piped	Improved	Piped	Not reported	E. coli	-	20	1	0	1	1	1	0	0	0	-	-	-	-	-	110	-	26-350	2.6	-	Yes	Both	No	No	No	No	Yes	-	-	10
361	Oloruntoba	2007	Nigeria	Lower-middle	Yes	SSA	Urban	Yes	Cross-sectional survey	Yes	Yes	Yes	Borehole or Tubewell	Improved	Point of use: borehole or tubewell	NA	E. coli	1	23	1	0	1	1	1	0	0	0	-	-	-	-	-	1760	-	460-54000	7.2	-	Yes	Both	No	No	No	No	Yes	-	-	10
362	Oloruntoba	2007	Nigeria	Lower-middle	Yes	SSA	Urban	Yes	Cross-sectional survey	Yes	Yes	Yes	Not classified	Not classified	Point of use: unspecified dug well	NA	E. coli	1	175	1	0	1	1	1	0	0	0	-	-	-	-	-	3730	-	2-35000	8.7	-	Yes	Both	No	No	No	No	Yes	-	-	10
363	Oloruntoba	2007	Nigeria	Lower-middle	Yes	SSA	Urban	Yes	Cross-sectional survey	Yes	Yes	Yes	Piped	Improved	Point of use: Piped	NA	E. coli	1	20	1	0	1	1	1	0	0	0	-	-	-	-	-	360	-	9-1700	6.6	-	Yes	Both	No	No	No	No	Yes	-	-	10
364	Omar	2010	South Africa	Upper-middle	No	SSA	Mixed	No	Diagnostic	No	No	No	Borehole or Tubewell	Improved	Borehole or Tubewell	NA	E. coli	0.708333	24	0	0	1	1	1	0	0	0	-	-	-	-	-	-	-	-	-	-	No	Unclear	No	No	No	No	Yes	-	-	4
365	Omar	2010	South Africa	Upper-middle	No	SSA	Mixed	No	Diagnostic	No	No	No	-	Not classified	Unspecified spring	NA	E. coli	0.909091	33	0	0	1	1	1	0	0	0	-	-	-	-	-	-	-	-	-	-	No	Unclear	No	No	No	No	Yes	-	-	4
366	Omer	2012	Sudan	Low	Yes	SSA	Mixed	No	Cross-sectional survey	Yes	Yes	Yes	Borehole or Tubewell	Improved	Borehole or Tubewell	NA	E. coli	0.185185	27	1	0	1	0	0	0	0	0	-	-	-	-	-	-	-	-	-	-	No	Unclear	No	No	No	No	Yes	-	-	6
367	Onifade	2008	Nigeria	Lower-middle	Yes	SSA	Urban	No	Cross-sectional survey	No	No	No	-	Not classified	Sachet	NA	E. coli	0.0666667	30	1	0	1	0	0	0	0	0	-	-	-	-	-	-	-	-	-	-	No	Unclear	No	No	No	No	Yes	-	-	3
368	Oo	1991	Myanmar	Low	Yes		Urban	Yes	Cross-sectional survey	Yes	Yes	Yes	Borehole or Tubewell	Improved	Point of use: borehole or tubewell	NA	Thermotolerant coliform	0.230769	13	1	0	1	1	0	0	0	0	-	-	-	-	-	-	-	-	-	-	Yes	Unclear	No	No	No	No	Yes	-	-	9
369	Oo	1991	Myanmar	Low	Yes		Urban	Yes	Cross-sectional survey	Yes	Yes	Yes	Not classified	Not classified	Point of use: unspecified dug well	NA	Thermotolerant coliform	0.363636	22	1	0	1	1	0	0	0	0	-	-	-	-	-	-	-	-	-	-	Yes	Unclear	No	No	No	No	Yes	-	-	9
370	Oo	1991	Myanmar	Low	Yes		Urban	Yes	Cross-sectional survey	Yes	Yes	Yes	Piped	Improved	Point of use: Piped	NA	Thermotolerant coliform	0.171429	35	1	0	1	1	0	0	0	0	-	-	-	-	-	-	-	-	-	-	Yes	Unclear	No	No	No	No	Yes	-	-	9
371	Oo	1991	Myanmar	Low	Yes		Urban	Yes	Cross-sectional survey	Yes	Yes	Yes	Rainwater harvesting	Improved	Point of use: Rainwater harvesting	NA	Thermotolerant coliform	0.285714	21	1	0	1	1	0	0	0	0	-	-	-	-	-	-	-	-	-	-	Yes	Unclear	No	No	No	No	Yes	-	-	9
372	Opisa	2012	Kenya	Low	Yes	SSA	Urban	No	Cross-sectional survey	No	No	Yes	Protected dug well	Improved	Protected dug well	NA	E. coli	0.925926	27	1	0	1	1	1	1	1	1	-	-	-	-	1500	-	-	-	-	-	Yes	Wet	No	No	No	No	Yes	-	-	10
373	Opisa	2012	Kenya	Low	Yes	SSA	Urban	No	Cross-sectional survey	No	No	Yes	Unprotected dug well	Unimproved	Unprotected dug well	NA	E. coli	1	26	1	0	1	1	1	1	1	1	-	-	-	-	2200	-	-	-	-	-	Yes	Wet	No	No	No	No	Yes	-	-	10
374	Opryszko	2013	Ghana	Lower-middle	Yes	SSA	Rural	Yes	Cross-sectional survey	Yes	Yes	Yes	Rainwater harvesting	Improved	Rainwater harvesting	NA	E. coli	-	15	1	1	1	1	1	0	0	0	-	-	-	-	78.74	-	-	-	-	-	Yes	Unclear	No	No	No	No	Yes	-	-	11
375	Opryszko	2013	Ghana	Lower-middle	Yes	SSA	Rural	Yes	Cross-sectional survey	Yes	Yes	Yes	-	Not classified	Sachet	NA	E. coli	-	48	1	1	1	1	1	0	0	0	-	-	-	-	0	-	-	-	-	-	Yes	Unclear	No	No	No	No	Yes	-	-	11
376	Ordinioha	2011	Nigeria	Lower-middle	Yes	SSA	Rural	Yes	Cross-sectional survey	No	No	Yes	Piped	Improved	Piped	Not reported	E. coli	0.647059	17	1	0	1	0	0	1	0	0	-	-	-	-	-	-	-	-	-	-	No	Unclear	No	No	No	No	Yes	-	-	6
377	Ordinioha	2011	Nigeria	Lower-middle	Yes	SSA	Rural	Yes	Cross-sectional survey	No	No	No	Protected dug well	Improved	Protected dug well	NA	E. coli	0.230769	13	1	0	1	0	0	1	0	0	-	-	-	-	-	-	-	-	-	-	No	Unclear	No	No	No	No	Yes	-	-	5
378	Oswald	2007	Peru	Upper-middle	Yes	LAC	Urban	No	Cross-sectional survey	No	No	Yes	Piped	Improved	Point of use: Piped	NA	E. coli	0.321429	84	1	0	1	1	1	1	0	0	-	-	-	-	-	55.8122	-	-	-	-	Yes	Unclear	No	No	No	No	Yes	-	-	8
379	Oyedeji	2010	Nigeria	Lower-middle	Yes	SSA	Urban	Yes	Cross-sectional survey	No	No	Yes	Bottled	Not classified	Bottled	NA	E. coli	0.0625	48	1	0	1	0	0	0	0	0	-	-	-	-	-	-	-	-	-	-	No	Unclear	No	No	No	No	Yes	-	-	5
380	Oyedeji	2010	Nigeria	Lower-middle	Yes	SSA	Urban	Yes	Cross-sectional survey	No	No	Yes	-	Not classified	Sachet	NA	E. coli	0.2	60	1	0	1	0	0	0	0	0	-	-	-	-	-	-	-	-	-	-	No	Unclear	No	No	No	No	Yes	-	-	5
381	Pan	2011	China	Upper-middle	Yes	EA	Rural	No	Cross-sectional survey	No	No	No	Protected dug well	Improved	Protected dug well	NA	Thermotolerant coliform	0.0169831	118	1	1	1	1	1	0	1	1	-	-	-	-	-	-	-	-	-	-	Yes	Both	No	No	No	No	Yes	-	-	9
382	Pant	2002	India	Lower-middle	No	SA	Rural	No	Diagnostic	No	No	Yes	Borehole or Tubewell	Improved	Borehole or Tubewell	NA	Thermotolerant coliform	0	34	0	0	1	1	0	0	0	0	-	-	-	-	-	-	-	-	-	-	No	Unclear	No	No	No	No	Yes	-	-	4
383	Pant	2002	India	Lower-middle	No	SA	Rural	No	Diagnostic	No	No	Yes	-	Not classified	Unspecified dug well	NA	Thermotolerant coliform	0.614907	161	0	0	1	1	0	0	0	0	-	-	-	-	-	-	-	-	-	-	No	Unclear	No	No	No	No	Yes	-	-	4
384	Parker	2010	Uganda	Low	Yes	SSA	Rural	No	Cross-sectional survey	No	No	No	Borehole or Tubewell	Improved	Borehole or Tubewell	NA	Thermotolerant coliform	0.31	71	1	0	1	1	1	1	0	0	-	-	-	-	-	-	0	-	-	-	Yes	Dry	No	Yes	No	No	Yes	No	No	7
385	Parker	2010	Uganda	Low	Yes	SSA	Rural	No	Cross-sectional survey	No	No	No	Protected Spring	Improved	Protected Spring	NA	Thermotolerant coliform	0.86	49	1	0	1	1	1	1	0	0	-	-	-	-	-	-	18	-	-	-	Yes	Dry	No	Yes	No	No	Yes	No	No	7
386	Parker	2010	Uganda	Low	Yes	SSA	Rural	No	Cross-sectional survey	No	No	No	Protected dug well	Improved	Protected dug well	NA	Thermotolerant coliform	0.83	70	1	0	1	1	1	1	0	0	-	-	-	-	-	-	235	-	-	-	Yes	Dry	No	Yes	No	No	Yes	No	No	7
387	Parker	2010	Uganda	Low	Yes	SSA	Rural	No	Cross-sectional survey	No	No	No	Rainwater harvesting	Improved	Rainwater harvesting	NA	Thermotolerant coliform	0.67	49	1	0	1	1	1	1	0	0	-	-	-	-	-	-	12	-	-	-	Yes	Dry	No	Yes	No	No	Yes	No	No	7
388	Parker	2010	Uganda	Low	Yes	SSA	Rural	No	Cross-sectional survey	No	No	No	Unprotected dug well	Unimproved	Unprotected dug well	NA	Thermotolerant coliform	1	24	1	0	1	1	1	1	0	0	-	-	-	-	-	-	1070	-	-	-	Yes	Dry	No	Yes	No	No	Yes	No	No	7
389	Pathak	1994	India	Lower-middle	Yes	SA	Mixed	No	Cross-sectional survey	No	No	Yes	Borehole or Tubewell	Improved	Borehole or Tubewell	NA	Thermotolerant coliform	0.1	90	1	0	1	0	0	0	0	0	-	-	-	-	-	-	-	-	-	-	No	Unclear	No	No	No	No	Yes	-	-	4
390	Pathak	1994	India	Lower-middle	Yes	SA	Mixed	No	Cross-sectional survey	No	No	Yes	Borehole or Tubewell	Improved	Borehole or Tubewell	NA	Thermotolerant coliform	0.106667	75	1	0	1	0	0	0	0	0	-	-	-	-	-	-	-	-	-	-	No	Unclear	No	No	No	No	Yes	-	-	4
391	Pathak	1994	India	Lower-middle	Yes	SA	Mixed	No	Cross-sectional survey	No	No	Yes	Piped	Improved	Piped	Treated	Thermotolerant coliform	0.410596	151	1	0	1	0	0	0	0	0	-	-	-	-	-	-	-	-	-	-	No	Unclear	No	No	No	No	Yes	-	-	4
392	Pathak	1994	India	Lower-middle	Yes	SA	Mixed	No	Cross-sectional survey	No	No	Yes	Unprotected Spring	Unimproved	Unprotected Spring	NA	Thermotolerant coliform	0.521472	326	1	0	1	0	0	0	0	0	-	-	-	-	-	-	-	-	-	-	No	Unclear	No	No	No	No	Yes	-	-	4
393	Pathak	1994	India	Lower-middle	Yes	SA	Mixed	No	Cross-sectional survey	No	No	Yes	Unprotected dug well	Unimproved	Unprotected dug well	NA	Thermotolerant coliform	0.650273	183	1	0	1	0	0	0	0	0	-	-	-	-	-	-	-	-	-	-	No	Unclear	No	No	No	No	Yes	-	-	4
394	Pathak	2005	India	Lower-middle	Yes	SA	Urban	No	Diagnostic	No	No	No	Borehole or Tubewell	Improved	Borehole or Tubewell	NA	Thermotolerant coliform	0.13	15	1	0	1	0	0	0	0	0	-	-	-	-	-	-	-	-	-	-	No	Unclear	No	No	No	No	Yes	-	-	3
395	Pathak	2005	India	Lower-middle	Yes	SA	Urban	No	Diagnostic	No	No	No	Piped	Improved	Piped	Not reported	Thermotolerant coliform	0.43	40	1	0	1	0	0	0	0	0	-	-	-	-	-	-	-	-	-	-	No	Unclear	No	No	No	No	Yes	-	-	3
396	Pathak	2005	India	Lower-middle	Yes	SA	Urban	No	Diagnostic	No	No	No	Unprotected dug well	Unimproved	Unprotected dug well	NA	Thermotolerant coliform	0.95	20	1	0	1	0	0	0	0	0	-	-	-	-	-	-	-	-	-	-	No	Unclear	No	No	No	No	Yes	-	-	3
397	Pathak	2008	India	Lower-middle	Yes	SA	Urban	No	Cross-sectional survey	No	No	No	Piped	Improved	Piped	Treated	Thermotolerant coliform	0.18	100	1	0	1	1	1	1	0	0	-	-	-	-	-	-	-	-	-	-	No	Unclear	No	No	No	No	Yes	-	-	6
398	Patrick	2010	Philippines	Lower-middle	Yes	SEA	Mixed	No	Cross-sectional survey	No	No	Yes	Borehole or Tubewell	Improved	Borehole or Tubewell	NA	E. coli	0.670476	336	1	0	1	0	0	0	0	0	0.329524	0.262351	0.166518	0.250327	-	-	-	-	-	-	Yes	Dry	No	Yes	No	No	Yes	Yes	Yes	5
399	Patrick	2010	Philippines	Lower-middle	Yes	SEA	Mixed	No	Cross-sectional survey	No	No	Yes	-	Not classified	Unspecified dug well	NA	E. coli	0.56	30	1	0	1	0	0	0	0	0	0.44	0.16	0.2	0.2	-	-	-	-	-	-	Yes	Dry	No	Yes	No	No	Yes	Yes	Yes	5
400	Patrick	2010	Philippines	Lower-middle	Yes	SEA	Mixed	No	Cross-sectional survey	No	No	Yes	Piped	Improved	Piped	Treated	E. coli	0.39	70	1	0	1	0	0	0	0	0	0.61	0.28	0.11	0	-	-	-	-	-	-	Yes	Wet	No	Yes	No	No	Yes	Yes	Yes	5
401	Patrick	2010	Philippines	Lower-middle	Yes	SEA	Mixed	No	Cross-sectional survey	No	No	Yes	Protected Spring	Improved	Protected Spring	NA	E. coli	0.67	37	1	0	1	0	0	0	0	0	0.33	0.4	0.22	0.05	-	-	-	-	-	-	Yes	Dry	No	Yes	No	No	Yes	Yes	Yes	5
402	Patrick	2010	Philippines	Lower-middle	Yes	SEA	Mixed	No	Cross-sectional survey	No	No	Yes	Rainwater harvesting	Improved	Rainwater harvesting	NA	E. coli	0.68	19	1	0	1	0	0	0	0	0	0.32	0.36	0.06	0.26	-	-	-	-	-	-	Yes	Dry	No	Yes	No	No	Yes	Yes	Yes	5
403	Patrick	2010	Philippines	Lower-middle	Yes	SEA	Mixed	No	Cross-sectional survey	No	No	Yes	Unprotected Spring	Unimproved	Unprotected Spring	NA	E. coli	0.83	12	1	0	1	0	0	0	0	0	0.17	0.33	0.33	0.17	-	-	-	-	-	-	Yes	Dry	No	Yes	No	No	Yes	Yes	Yes	5
404	Patrick	2010	Philippines	Lower-middle	Yes	SEA	Mixed	No	Cross-sectional survey	No	No	Yes	Unprotected dug well	Unimproved	Unprotected dug well	NA	E. coli	0.95	42	1	0	1	0	0	0	0	0	0.05	0.17	0.21	0.57	-	-	-	-	-	-	Yes	Dry	No	Yes	No	No	Yes	Yes	Yes	5
405	Phatthararangrong	1998	Thailand	Upper-middle	No	SEA	Rural	No	Cross-sectional survey	No	No	No	-	Not classified	Unspecified dug well	NA	E. coli	0.366667	30	0	0	1	0	1	1	0	0	-	-	-	-	-	-	-	-	-	-	No	Unclear	No	No	No	Yes	Yes	-	-	4
406	Phatthararangrong	1998	Thailand	Upper-middle	No	SEA	Rural	No	Cross-sectional survey	No	No	No	Rainwater harvesting	Improved	Rainwater harvesting	NA	E. coli	0.2	40	0	0	1	0	1	1	0	0	-	-	-	-	-	-	-	-	-	-	No	Unclear	No	No	No	Yes	Yes	-	-	4
407	Pickering	2010	Tanzania	Low	Yes	SSA	Urban	No	Cross-sectional survey	Yes	Yes	Yes	Borehole or Tubewell	Improved	Borehole or Tubewell	NA	E. coli	0.592486	346	1	1	1	1	1	1	0	0	-	-	-	-	1.58489	-	-	-	-	-	Yes	Unclear	No	No	No	No	Yes	-	-	11
408	Pickering	2010	Tanzania	Low	Yes	SSA	Urban	No	Cross-sectional survey	Yes	Yes	Yes	Piped	Improved	Piped	Treated	E. coli	0.05	16	1	1	1	1	1	1	0	0	-	-	-	-	7.94328	-	-	-	-	-	Yes	Unclear	No	No	No	No	Yes	-	-	11
409	Pickering	2010	Tanzania	Low	Yes	SSA	Urban	No	Cross-sectional survey	Yes	Yes	Yes	Borehole or Tubewell	Improved	Point of use: borehole or tubewell	NA	E. coli	0.110354	734	1	1	1	1	1	1	0	0	-	-	-	-	-	31.6	-	-	-	-	Yes	Unclear	No	No	No	No	Yes	-	-	11
410	Pickering	2010	Tanzania	Low	Yes	SSA	Urban	No	Cross-sectional survey	Yes	Yes	Yes	Piped	Improved	Point of use: Piped	NA	E. coli	0.0769231	234	1	1	1	1	1	1	0	0	-	-	-	-	-	31.6	-	-	-	-	Yes	Unclear	No	No	No	No	Yes	-	-	11
411	Pinfold	1993	Thailand	Upper-middle	Yes	SEA	Rural	No	Cross-sectional survey	No	No	Yes	Rainwater harvesting	Improved	Rainwater harvesting	NA	Thermotolerant coliform	0.40588	136	1	1	1	1	1	0	0	0	0.59412	0.205	0.165	0.035	15.1	-	-	-	-	-	Yes	Both	Yes	No	No	No	Yes	-	-	8
412	Pinfold	1993	Thailand	Upper-middle	Yes	SEA	Rural	No	Cross-sectional survey	No	No	Yes	Rainwater harvesting	Improved	Rainwater harvesting	NA	Thermotolerant coliform	0.5315	490	1	1	1	1	1	0	0	0	0.4685	0.206	0.237	0.1	43.6	-	-	-	-	-	Yes	Both	Yes	No	No	No	Yes	-	-	8
413	Piranha	2006	Brazil	Upper-middle	Yes	LAC	Rural	No	Cross-sectional survey	No	No	Yes	-	Not classified	Unspecified dug well	NA	E. coli	0.533333	15	1	0	1	0	0	0	0	0	-	-	-	-	-	-	-	0->1000	-	-	No	Unclear	Yes	No	No	No	Yes	-	-	4
414	Platenburg	1993	Egypt	Lower-middle	Yes	NA	Rural	No	Intervention	No	No	Yes	Borehole or Tubewell	Improved	Borehole or Tubewell	NA	Thermotolerant coliform	0.52216	250	1	0	1	0	0	0	0	0	-	-	-	-	-	-	-	-	-	-	No	Unclear	Yes	No	No	No	Yes	-	-	4
415	Platenburg	1993	Egypt	Lower-middle	Yes	NA	Rural	No	Intervention	No	No	Yes	Not classified	Not classified	Point of use: unspecified dug well	NA	Thermotolerant coliform	1	167	1	0	1	0	0	0	0	0	-	-	-	-	-	-	-	-	-	-	No	Unclear	Yes	No	No	No	Yes	-	-	4
416	Potgieiter	2006	South Africa	Upper-middle	Yes	SSA	Rural	No	Longitudinal survey	No	No	Yes	Borehole or Tubewell	Improved	Borehole or Tubewell	NA	Thermotolerant coliform	-	194	1	1	1	1	1	0	0	0	-	-	-	-	6.1	-	-	-	-	-	Yes	Both	Yes	No	No	No	Yes	-	-	8
417	Potgieter	2009	South Africa	Upper-middle	Yes	SSA	Rural	Yes	Intervention	Yes	No	Yes	Piped	Improved	Piped	Not treated	E. coli	-	16	1	0	1	1	1	0	0	0	-	-	-	-	84	-	-	-	Includes Cis	-	No	Unclear	No	No	No	No	Yes	-	-	8
418	Potgieter	2009	South Africa	Upper-middle	Yes	SSA	Rural	Yes	Intervention	Yes	No	Yes	Piped	Improved	Point of use: Piped	Not treated	E. coli	-	10	1	0	1	1	1	0	0	0	-	-	-	-	414	-	-	-	Includes Cis	-	No	Unclear	No	No	No	No	Yes	-	-	8
419	Pradhan	2004	Nepal	Low	Yes	SA	Rural	No	Cross-sectional survey	No	No	Yes	Borehole or Tubewell	Improved	Borehole or Tubewell	NA	E. coli	1	20	1	0	1	0	0	0	0	0	-	-	-	-	-	-	-	3-130	-	-	Yes	Unclear	No	No	No	No	Yes	-	-	5
420	Pritchard	2007	Malawi	Low	Yes	SSA	Urban	No	Longitudinal survey	No	No	Yes	Protected dug well	Improved	Protected dug well	NA	Thermotolerant coliform	1	21	1	0	1	1	1	0	0	0	0	0	0.25	0.75	660	322	385	15-4020	834	-	Yes	Both	Yes	No	No	No	Yes	-	-	7
421	Pritchard	2008	Malawi	Low	Yes	SSA	Urban	No	Longitudinal survey	No	No	Yes	Protected dug well	Improved	Protected dug well	NA	Thermotolerant coliform	0.944444	18	1	0	1	1	1	0	0	0	0.205882	0.0294118	0.147059	0.617647	636	209	127	15-4020	1156	-	Yes	Both	Yes	No	No	No	Yes	-	-	7
422	Properzi	2010	Jordan	Upper-middle	Yes	WA	Mixed	Yes	Cross-sectional survey	Yes	Yes	Yes	Piped	Improved	Piped	Treated	Thermotolerant coliform	0.0001	1639	1	1	1	1	1	1	0	1	0.999	0.001	0	0	-	-	-	-	-	-	Yes	Unclear	No	Yes	No	No	No	Yes	Yes	12
423	Putri	2013	Indonesia	Lower-middle	Yes	SEA	Rural	No	Cross-sectional survey	No	No	No	Borehole or Tubewell	Improved	Borehole or Tubewell	NA	E. coli	0.916667	12	1	0	1	0	0	0	0	0	0.0833333	0.166667	0.25	0.5	1462	135.6	201	0-6790	2257.5	-	No	Unclear	No	No	No	No	Yes	-	-	3
424	Qi	2007	China	Upper-middle	Yes	EA	Rural	No	Cross-sectional survey	No	No	No	Protected dug well	Improved	Protected dug well	NA	Thermotolerant coliform	0.00537634	186	1	1	1	1	1	0	1	1	-	-	-	-	-	-	-	-	-	-	No	Unclear	No	No	No	No	Yes	-	-	8
425	Quick	2002	Zambia	Lower-middle	Yes	SSA	Urban	No	Intervention	Yes	Yes	Yes	-	Not classified	Unspecified dug well	NA	E. coli	0.944	36	1	0	1	1	1	1	0	0	-	-	-	-	-	-	-	-	-	-	Yes	Dry	No	No	No	No	Yes	-	-	10
426	Radaideh	2009	Jordan	Upper-middle	Yes	WA	Mixed	No	Cross-sectional survey	No	No	Yes	Rainwater harvesting	Improved	Rainwater harvesting	NA	E. coli	0.15	90	1	0	1	0	0	0	0	0	0.85	0.15	0	0	4.3	-	-	<2-9	-	-	Yes	Unclear	No	No	No	No	Yes	-	-	5
427	Rainey	2005	Nepal	Low	Yes	SA	Rural	Yes	Intervention	Yes	Yes	Yes	-	Not classified	Unspecified dug well	NA	Thermotolerant coliform	1	25	1	0	1	1	1	0	0	0	-	-	-	-	297	-	-	6 to TNTC	-	-	Yes	Both	No	No	No	No	Yes	-	-	10
428	Rainey	2005	Nepal	Low	Yes	SA	Rural	Yes	Intervention	Yes	Yes	Yes	Piped	Improved	Piped	Not treated	Thermotolerant coliform	1	27	1	0	1	1	1	0	0	0	-	-	-	-	428	-	-	36 to TNTC	-	-	Yes	Both	No	No	No	No	Yes	-	-	10
429	Ramteke	1992	India	Lower-middle	No	SA	Rural	No	Cross-sectional survey	No	No	No	-	Not classified	Unspecified dug well	NA	Thermotolerant coliform	0.590551	254	0	0	1	1	0	0	0	0	-	-	-	-	-	-	-	-	-	-	No	Unclear	No	No	No	No	Yes	-	-	3
430	Ramteke	1992	India	Lower-middle	No	SA	Rural	No	Cross-sectional survey	No	No	No	Piped	Improved	Piped	Not reported	Thermotolerant coliform	0.793	121	0	0	1	1	0	0	0	0	0.207	0.537	-	-	-	-	-	-	-	-	No	Unclear	No	No	No	No	Yes	-	-	3
431	Ramteke	1995	India	Lower-middle	Yes	SA	Rural	No	Diagnostic	No	No	No	Borehole or Tubewell	Improved	Borehole or Tubewell	NA	Thermotolerant coliform	0.2381	63	1	0	1	1	1	0	0	0	0.7619	0.2096	0.0322	0	-	-	-	-	-	-	No	Unclear	No	No	No	No	Yes	-	-	5
432	Ramteke	1995	India	Lower-middle	Yes	SA	Rural	No	Diagnostic	No	No	No	-	Not classified	Unspecified spring	NA	Thermotolerant coliform	0.823529	51	1	0	1	1	1	0	0	0	0.176471	0.235294	0.27451	0.313725	-	-	-	-	-	-	No	Unclear	No	No	No	No	Yes	-	-	5
433	Ramteke	1995	India	Lower-middle	Yes	SA	Rural	No	Diagnostic	No	No	No	-	Not classified	Unspecified dug well	NA	Thermotolerant coliform	0.4	10	1	0	1	1	1	0	0	0	0.6	0.1	0.1	0.2	-	-	-	-	-	-	No	Unclear	No	No	No	No	Yes	-	-	5
434	Rao	2006	India	Lower-middle	Yes	SA	Urban	No	Cross-sectional survey	No	No	No	Borehole or Tubewell	Improved	Borehole or Tubewell	NA	E. coli	0.45	20	1	0	1	1	0	0	0	0	0.55	0.3	0.05	0.1	NA	-	-	<1->180	-	-	No	Unclear	No	No	No	No	Yes	-	-	4
435	Rawat	2012	India	Lower-middle	Yes	SA	Urban	Yes	Cross-sectional survey	No	No	Yes	Borehole or Tubewell	Improved	Borehole or Tubewell	NA	E. coli	0.85	20	1	0	1	1	1	1	1	1	-	-	-	-	-	-	-	-	-	-	Yes	Unclear	Yes	No	No	No	Yes	-	-	11
436	Rawat	2012	India	Lower-middle	Yes	SA	Urban	No	Cross-sectional survey	No	No	Yes	Piped	Improved	Piped	Treated	E. coli	0.611	49	1	0	1	1	1	1	1	1	-	-	-	-	-	-	-	-	-	-	Yes	Unclear	Yes	No	No	No	Yes	-	-	10
437	Razzolini	2011	Brazil	Upper-middle	Yes	LAC	Urban	No	Longitudinal survey	No	No	Yes	-	Not classified	Unspecified dug well	NA	E. coli	0.395	177	1	0	1	1	1	0	0	0	-	-	-	-	-	-	-	-	-	-	Yes	Unclear	Yes	No	No	No	Yes	-	-	7
438	Razzolini	2011	Brazil	Upper-middle	Yes	LAC	Urban	No	Longitudinal survey	No	No	Yes	Tanker truck	Unimproved	Tanker truck	NA	E. coli	0.056	89	1	0	1	1	1	0	0	0	-	-	-	-	-	-	-	-	-	-	Yes	Unclear	Yes	No	No	No	Yes	-	-	7
439	Reddy	2000	India	Lower-middle	Yes	SA	Urban	No	Cross-sectional survey	No	No	No	Bottled	Not classified	Bottled	NA	E. coli	0	10	1	0	1	0	0	0	0	0	-	-	-	-	-	-	-	-	-	-	No	Unclear	No	No	No	No	Yes	-	-	3
440	Rejith	2009	India	Lower-middle	Yes	SA	Rural	Yes	Cross-sectional survey	No	No	No	-	Not classified	Unspecified dug well	NA	Thermotolerant coliform	0.964	28	1	0	1	0	1	0	0	0	0.0357143	0.107143	0.25	0.607143	603	-	-	0-2400	-	-	Yes	Dry	No	No	No	No	Yes	-	-	6
441	Rheinheimer	2010	Brazil	Upper-middle	Yes	LAC	Rural	Yes	Cross-sectional survey	No	No	Yes	Protected dug well	Improved	Protected dug well	NA	E. coli	0.952381	21	1	1	1	1	0	0	0	0	-	-	-	-	-	-	-	-	-	-	Yes	Both	Yes	No	No	No	Yes	-	-	8
442	Rheinheimer	2010	Brazil	Upper-middle	Yes	LAC	Rural	Yes	Cross-sectional survey	No	No	Yes	Unprotected dug well	Unimproved	Unprotected dug well	NA	E. coli	1	15	1	1	1	1	0	0	0	0	-	-	-	-	-	-	-	-	-	-	Yes	Both	Yes	No	No	No	Yes	-	-	8
443	Rosa	2010	Guatemala	Lower-middle	Yes	LAC	Rural	No	Cross-sectional survey	No	No	Yes	Piped	Improved	Piped	Not reported	Thermotolerant coliform	0.763	224	1	0	1	1	1	0	0	0	0.237	0.2	0.3	0.241	-	-	-	-	-	-	Yes	Wet	No	No	No	No	Yes	-	-	7
444	Rufener	2010	Bolivia	Lower-middle	Yes	LAC	Rural	No	Cross-sectional survey	No	No	Yes	Piped	Improved	Piped	Not reported	E. coli	-	47	1	0	1	1	1	1	1	1	-	-	-	-	-	-	0	-	-	-	No	Unclear	No	No	No	No	Yes	-	-	9
445	Rufener	2010	Bolivia	Lower-middle	Yes	LAC	Rural	No	Cross-sectional survey	No	No	Yes	Tanker truck	Unimproved	Tanker truck	NA	E. coli	-	29	1	0	1	1	1	1	1	1	-	-	-	-	-	-	0	-	-	-	No	Unclear	No	No	No	No	Yes	-	-	9
446	Sampson	2008	Cambodia	Low	Yes	SEA	Rural	Yes	Longitudinal survey	No	No	Yes	Borehole or Tubewell	Improved	Borehole or Tubewell	NA	E. coli	0.4305	223	1	1	1	1	1	0	0	0	-	-	-	-	-	-	-	-	-	-	No	Unclear	Yes	No	No	No	No	-	-	7
447	Sampson	2008	Cambodia	Low	Yes	SEA	Rural	Yes	Longitudinal survey	No	No	Yes	Unprotected dug well	Unimproved	Unprotected dug well	NA	E. coli	0.7657	414	1	1	1	1	1	0	0	0	-	-	-	-	-	-	-	-	-	-	No	Unclear	Yes	No	No	No	No	-	-	7
448	Sant-Anna	2003	Brazil	Upper-middle	Yes	LAC	Urban	No	Cross-sectional survey	No	No	No	Bottled	Not classified	Bottled	NA	E. coli	0.204545	44	1	0	1	0	0	0	0	0	-	-	-	-	-	-	-	-	-	-	Yes	Unclear	No	No	No	No	Yes	-	-	4
449	Sasikaran	2012	Sri Lanka	Lower-middle	Yes	SA	Urban	No	Cross-sectional survey	Yes	No	Yes	Bottled	Not classified	Bottled	NA	E. coli	0.0151515	66	1	0	1	0	0	0	0	0	-	-	-	-	-	-	-	-	-	-	No	Unclear	No	No	No	No	Yes	-	-	5
450	Schaffner	2002	Nepal	Low	Yes	SA	Rural	No	Longitudinal survey	No	No	Yes	-	Not classified	Unspecified dug well	NA	E. coli	1	24	1	1	1	1	1	0	0	0	0.0958904	0.205479	0.246575	0.452055	393.014	51	72	5->1800	621	-	Yes	Both	Yes	Yes	No	No	Yes	Yes	No	8
451	Schaffner	2002	Nepal	Low	Yes	SA	Rural	No	Longitudinal survey	No	No	Yes	Rainwater harvesting	Improved	Rainwater harvesting	NA	E. coli	0.818182	11	1	1	1	1	1	0	0	0	0.419355	0.16129	0.129032	0.290323	270.387	9.7	2	0->1800	552	-	Yes	Both	Yes	Yes	No	No	Yes	Yes	No	8
452	Schaffner	2002	Nepal	Low	Yes	SA	Rural	No	Longitudinal survey	No	No	Yes	Unprotected Spring	Unimproved	Unprotected Spring	NA	E. coli	1	17	1	1	1	1	1	0	0	0	0	0.0217391	0.0652174	0.913043	650.065	377.63	400	0->1800	623	-	Yes	Both	Yes	Yes	No	No	Yes	Yes	No	8
453	Semerjian	2011	Lebanon	Upper-middle	Yes	WA	Mixed	No	Cross-sectional survey	Yes	No	Yes	Bottled	Not classified	Bottled	NA	Thermotolerant coliform	0	32	1	0	0	1	1	0	0	0	1	0	0	0	0	-	-	-	-	-	Yes	Unclear	No	No	No	No	Yes	-	-	7
454	Shaheed	2013	Cambodia	Low	Yes	SEA	Urban	Yes	Cross-sectional survey	Yes	No	Yes	Piped	Improved	Piped	Mixed	E. coli	0.531469	143	1	1	1	1	1	0	0	0	0.468531	0.048951	0.244755	0.237762	520	120	10	-	-	-	Yes	Both	No	No	No	No	No	-	-	9
455	Shaheed	2013	Cambodia	Low	Yes	SEA	Urban	Yes	Cross-sectional survey	Yes	No	Yes	Piped	Improved	Point of use: Piped	NA	E. coli	0.822581	124	1	1	1	1	1	0	0	0	0.177419	0.0967742	0.266129	0.459677	1100	170	80	-	-	-	Yes	Unclear	No	No	No	No	No	-	-	9
456	Shaikh	2008	Pakistan	Lower-middle	Yes	SA	Urban	No	Cross-sectional survey	Yes	No	Yes	-	Not classified	Unspecified dug well	NA	Thermotolerant coliform	0.76	30	1	0	1	0	0	0	0	0	-	-	-	-	-	-	-	-	-	-	No	Unclear	No	No	No	No	Yes	-	-	5
457	Shaikh	2008	Pakistan	Lower-middle	Yes	SA	Urban	No	Cross-sectional survey	Yes	No	Yes	Piped	Improved	Piped	Treated	Thermotolerant coliform	0.285	329	1	0	1	0	0	0	0	0	-	-	-	-	-	-	-	-	-	-	No	Unclear	No	No	No	No	Yes	-	-	5
458	Shakya	2004	Nepal	Low	Yes	SA	Rural	No	Cross-sectional survey	No	No	No	Rainwater harvesting	Improved	Rainwater harvesting	NA	Thermotolerant coliform	0.722222	36	1	0	1	0	0	0	0	0	-	-	-	-	-	-	-	-	-	-	No	Unclear	No	No	No	No	Yes	-	-	3
459	Shar	2007	Pakistan	Lower-middle	Yes	SA	Urban	No	Cross-sectional survey	No	No	Yes	Piped	Improved	Piped	Not treated	E. coli	1	30	1	0	1	1	1	1	0	0	-	-	-	-	977.237	-	-	300-3000	-	-	No	Unclear	No	No	No	No	Yes	-	-	7
460	Shar	2009	Pakistan	Lower-middle	Yes	SA	Urban	No	Cross-sectional survey	No	No	Yes	Piped	Improved	Piped	Not treated	E. coli	0.958333	24	1	0	1	1	1	1	0	0	-	-	-	-	-	-	-	-	-	-	No	Unclear	No	No	No	No	Yes	-	-	7
461	Shar	2010	Pakistan	Lower-middle	Yes	SA	Urban	No	Cross-sectional survey	No	No	No	Borehole or Tubewell	Improved	Borehole or Tubewell	NA	E. coli	0.125	24	1	0	1	1	1	1	0	0	-	-	-	-	-	-	-	-	-	-	No	Unclear	No	No	No	No	Yes	-	-	6
462	Shar	2010	Pakistan	Lower-middle	Yes	SA	Urban	No	Cross-sectional survey	No	No	No	Borehole or Tubewell	Improved	Point of use: borehole or tubewell	NA	E. coli	0.416667	24	1	0	1	1	1	1	0	0	-	-	-	-	-	-	-	-	-	-	No	Unclear	No	No	No	No	Yes	-	-	6
463	Sharma	2008	India	Lower-middle	Yes	SA	Rural	No	Cross-sectional survey	No	No	No	Borehole or Tubewell	Improved	Borehole or Tubewell	NA	Thermotolerant coliform	0.4444	18	1	0	1	1	0	0	0	0	-	-	-	-	-	-	-	-	-	-	No	Unclear	No	No	No	No	Yes	-	-	4
464	Shrestha	2013	Nepal	Low	Yes		Rural	No	Cross-sectional survey	No	No	Yes	Piped	Improved	Piped	Mixed	E. coli	0.315789	19	1	0	1	1	0	0	0	0	-	-	-	-	191.8	-	-	0-334.5	-	-	No	Unclear	No	No	No	No	Yes	-	-	5
465	Shrestha	2013	Nepal	Low	Yes		Rural	No	Cross-sectional survey	No	No	Yes	Piped	Improved	Point of use: Piped	NA	E. coli	0.578947	19	1	0	1	1	0	0	0	0	-	-	-	-	331.7	-	-	0-609	-	-	No	Unclear	No	No	No	No	Yes	-	-	5
466	Silva	2001	Brazil	Upper-middle	Yes	LAC	Urban	No	Cross-sectional survey	No	No	Yes	Borehole or Tubewell	Improved	Borehole or Tubewell	NA	Thermotolerant coliform	0	96	1	0	1	0	0	0	0	0	1	0	0	0	0	-	-	-	-	-	No	Unclear	No	No	No	No	Yes	-	-	4
467	Simango	1992	Zimbabwe	Low	Yes	SSA	Rural	No	Cross-sectional survey	No	No	Yes	Piped	Improved	Piped	Not reported	E. coli	0.28	43	1	0	1	1	1	1	0	0	-	-	-	-	-	-	-	-	-	-	No	Unclear	No	No	No	No	Yes	-	-	7
468	Simango	1992	Zimbabwe	Low	Yes	SSA	Rural	No	Cross-sectional survey	No	No	Yes	Piped	Improved	Point of use: Piped	NA	E. coli	0.41	216	1	0	1	1	1	1	0	0	-	-	-	-	-	-	-	-	-	-	No	Unclear	No	No	No	No	Yes	-	-	7
469	Simiyu	2009	Kenya	Low	Yes	SSA	Rural	No	Cross-sectional survey	No	No	Yes	Protected Spring	Improved	Protected Spring	NA	Thermotolerant coliform	0.2941	17	1	0	1	0	1	0	0	0	-	-	-	-	-	-	-	-	-	-	No	Unclear	No	No	No	No	Yes	-	-	5
470	Simiyu	2009	Kenya	Low	Yes	SSA	Rural	No	Cross-sectional survey	No	No	Yes	Unprotected Spring	Unimproved	Unprotected Spring	NA	Thermotolerant coliform	0.2727	11	1	0	1	0	1	0	0	0	-	-	-	-	-	-	-	-	-	-	No	Unclear	No	No	No	No	Yes	-	-	5
471	Singh	1993	India	Lower-middle	Yes	SA	Rural	No	Cross-sectional survey	No	No	Yes	Borehole or Tubewell	Improved	Borehole or Tubewell	NA	Thermotolerant coliform	0.286	24	1	0	1	0	1	1	0	0	-	-	-	-	-	-	-	-	-	-	No	Unclear	No	No	No	No	Yes	-	-	6
472	Singh	1993	India	Lower-middle	Yes	SA	Rural	No	Cross-sectional survey	No	No	Yes	-	Not classified	Unspecified dug well	NA	Thermotolerant coliform	0.818	77	1	0	1	0	0	1	0	0	-	-	-	-	-	-	-	-	-	-	No	Unclear	No	No	No	No	Yes	-	-	5
473	Smith	1994	Botswana	Upper-middle	Yes	SSA	Rural	No	Cross-sectional survey	No	No	No	Piped	Improved	Piped	Not treated	Thermotolerant coliform	0.862069	29	1	0	0	0	0	0	0	0	0.137931	0.344828	0.277241	0.24	-	-	-	-	-	-	Yes	Unclear	No	No	No	No	Yes	-	-	3
474	Smith	1994	Botswana	Upper-middle	Yes	SSA	Rural	No	Cross-sectional survey	No	No	No	Borehole or Tubewell	Improved	Borehole or Tubewell	NA	Thermotolerant coliform	0.806452	31	1	0	0	0	0	0	0	0	0.193548	0.354839	0.351613	0.1	-	-	-	-	-	-	Yes	Unclear	No	No	No	No	Yes	-	-	3
475	Soto	2006	Brazil	Upper-middle	Yes	LAC	Rural	No	Cross-sectional survey	No	No	Yes	-	Not classified	Unspecified dug well	NA	Thermotolerant coliform	0.82	50	1	0	1	0	1	0	0	1	-	-	-	-	-	-	-	-	-	-	Yes	Unclear	No	Yes	No	Yes	Yes	No	No	7
476	Soto	2006	Brazil	Upper-middle	Yes	LAC	Mixed	No	Cross-sectional survey	No	No	Yes	Piped	Improved	Piped	Treated	E. coli	0.1428	28	1	0	1	1	1	0	0	0	-	-	-	-	-	-	-	-	-	-	Yes	Unclear	No	No	No	No	Yes	-	-	7
477	Souza-Coelho	2010	Brazil	Upper-middle	Yes	LAC	Urban	No	Longitudinal survey	No	No	Yes	Bottled	Not classified	Bottled	NA	Thermotolerant coliform	0.1	120	1	0	1	1	1	1	0	0	-	-	-	-	-	-	-	-	-	-	Yes	Both	Yes	No	No	No	No	-	-	7
478	Stoler	2012	Ghana	Lower-middle	Yes	SSA	Urban	No	Cross-sectional survey	No	No	No	Piped	Improved	Piped	Treated	E. coli	-	15	1	0	0	1	0	0	0	0	-	-	-	-	5.7	-	-	0-24	se=1.7	-	Yes	Unclear	No	No	No	No	Yes	-	-	4
479	Stoler	2012	Ghana	Lower-middle	Yes	SSA	Urban	No	Cross-sectional survey	No	No	No	Piped	Improved	Point of use: Piped	NA	E. coli	-	15	1	0	0	1	0	0	0	0	-	-	-	-	50.5	-	-	0-120	se =10.5	-	Yes	Unclear	No	No	No	No	Yes	-	-	4
480	Stoler	2012	Ghana	Lower-middle	Yes	SSA	Urban	No	Cross-sectional survey	No	No	No	-	Not classified	Sachet	NA	E. coli	-	10	1	0	0	1	0	0	0	0	-	-	-	-	-	-	-	-	-	-	Yes	Unclear	No	No	No	No	Yes	-	-	4
481	Sutton	2002	Zambia	Lower-middle	Yes	SSA	Rural	No	Cross-sectional survey	No	No	No	-	Not classified	Unspecified dug well	NA	Thermotolerant coliform	0.5	598	1	1	0	0	0	1	1	0	-	-	-	-	-	-	-	-	-	-	No	Unclear	No	No	No	No	No	-	-	4
482	Sutton	2002	Zambia	Lower-middle	Yes	SSA	Rural	No	Cross-sectional survey	No	No	No	Protected dug well	Improved	Protected dug well	NA	Thermotolerant coliform	0.37	1970	1	1	0	0	0	1	1	0	-	-	-	-	-	-	-	-	-	-	No	Unclear	No	No	No	No	No	-	-	4
483	Sutton	2002	Zambia	Lower-middle	Yes	SSA	Rural	No	Cross-sectional survey	No	No	No	Unprotected dug well	Unimproved	Unprotected dug well	NA	Thermotolerant coliform	0.87	338	1	1	0	0	0	1	1	0	-	-	-	-	-	-	-	-	-	-	No	Unclear	No	No	No	No	No	-	-	4
484	Sutton	2012	Ethiopia	Low	Yes	SSA	Rural	No	Cross-sectional survey	No	No	Yes	Borehole or Tubewell	Improved	Borehole or Tubewell	NA	Thermotolerant coliform	0.41	37	1	0	0	0	0	0	1	1	-	-	-	-	-	-	-	-	-	-	Yes	Both	No	Yes	No	No	No	Yes	No	5
485	Sutton	2012	Ethiopia	Low	Yes	SSA	Rural	No	Cross-sectional survey	No	No	Yes	-	Not classified	Unspecified dug well	NA	Thermotolerant coliform	0.745969	196	1	0	0	0	0	0	1	1	-	-	-	-	-	-	-	-	-	-	Yes	Both	No	Yes	No	No	No	Yes	No	5
486	Sutton	2012	Ethiopia	Low	Yes	SSA	Rural	No	Cross-sectional survey	No	No	Yes	Protected dug well	Improved	Protected dug well	NA	Thermotolerant coliform	0.62	25	1	0	0	0	0	0	1	1	-	-	-	-	-	-	-	-	-	-	Yes	Both	No	Yes	No	No	No	Yes	No	5
487	Sutton	2012	Ethiopia	Low	Yes	SSA	Rural	No	Cross-sectional survey	No	No	Yes	Unprotected dug well	Unimproved	Unprotected dug well	NA	Thermotolerant coliform	0.95	229	1	0	0	0	0	0	1	1	-	-	-	-	-	-	-	-	-	-	Yes	Both	No	Yes	No	No	No	Yes	No	5
488	Tabor	2011	Ethiopia	Low	Yes	SSA	Urban	Yes	Cross-sectional survey	Yes	No	Yes	Piped	Improved	Piped	Treated	Thermotolerant coliform	0.4	35	1	0	1	1	0	0	0	0	0.542857	0.228571	0.228571	0	-	-	-	-	-	-	Yes	Unclear	No	Yes	No	No	Yes	Yes	No	8
489	Tadesse	2010	Ethiopia	Low	Yes	SSA	Mixed	Yes	Cross-sectional survey	Yes	Yes	Yes	Borehole or Tubewell	Improved	Borehole or Tubewell	NA	Thermotolerant coliform	0.321	290	1	1	1	1	1	1	0	1	0.67931	0.0862069	0.165517	0.062069	-	-	-	-	-	-	Yes	Unclear	No	Yes	No	No	No	Yes	Yes	12
490	Tadesse	2010	Ethiopia	Low	Yes	SSA	Mixed	Yes	Cross-sectional survey	Yes	Yes	Yes	Piped	Improved	Piped	Treated	Thermotolerant coliform	0.124	838	1	1	1	1	1	1	0	1	0.873508	0.0417661	0.0632458	0.0178998	-	-	-	-	-	-	Yes	Unclear	No	Yes	No	No	No	Yes	Yes	12
491	Tadesse	2010	Ethiopia	Low	Yes	SSA	Mixed	Yes	Cross-sectional survey	Yes	Yes	Yes	Protected Spring	Improved	Protected Spring	NA	Thermotolerant coliform	0.567	319	1	1	1	1	1	1	0	1	0.433	0.1	0.291	0.176	-	-	-	-	-	-	Yes	Unclear	No	Yes	No	No	No	Yes	Yes	12
492	Tadesse	2010	Ethiopia	Low	Yes	SSA	Mixed	Yes	Cross-sectional survey	No	No	Yes	Piped	Improved	Point of use: Piped	NA	Thermotolerant coliform	0.146	398	1	1	1	1	1	1	0	1	-	-	-	-	-	-	-	-	-	-	Yes	Unclear	No	Yes	No	No	No	Yes	Yes	10
493	Tadesse	2010	Ethiopia	Low	Yes	SSA	Mixed	Yes	Cross-sectional survey	Yes	Yes	Yes	Protected dug well	Improved	Protected dug well	NA	Thermotolerant coliform	0.452	155	1	1	1	1	1	1	0	1	0.548387	0.109677	0.212903	0.129032	-	-	-	-	-	-	Yes	Unclear	No	Yes	No	No	No	Yes	Yes	12
494	Tambekar	2007	India	Lower-middle	No	SA	Mixed	No	Diagnostic	No	No	No	Borehole or Tubewell	Improved	Borehole or Tubewell	NA	Thermotolerant coliform	0.104225	355	0	0	1	0	0	0	0	0	-	-	-	-	-	-	-	-	-	-	No	Unclear	No	No	No	No	Yes	-	-	2
495	Tambekar	2007	India	Lower-middle	No	SA	Mixed	No	Diagnostic	No	No	No	Unprotected dug well	Unimproved	Unprotected dug well	NA	Thermotolerant coliform	0.194366	355	0	0	1	0	0	0	0	0	-	-	-	-	-	-	-	-	-	-	No	Unclear	No	No	No	No	Yes	-	-	2
496	Tambekar	2012	India	Lower-middle	Yes	SA	Rural	No	Cross-sectional survey	No	No	No	Borehole or Tubewell	Improved	Borehole or Tubewell	NA	Thermotolerant coliform	0.12605	119	1	0	1	0	0	0	0	0	-	-	-	-	-	-	-	-	-	-	Yes	Unclear	No	No	No	No	Yes	-	-	4
497	Tambekar	2012	India	Lower-middle	Yes	SA	Rural	No	Cross-sectional survey	No	No	No	Unprotected dug well	Unimproved	Unprotected dug well	NA	Thermotolerant coliform	0.326087	92	1	0	1	0	0	0	0	0	-	-	-	-	-	-	-	-	-	-	Yes	Unclear	No	No	No	No	Yes	-	-	4
498	Taylor	2012	Malawi	Low	Yes	SSA	Rural	Yes	Cross-sectional survey	No	No	Yes	Borehole or Tubewell	Improved	Borehole or Tubewell	NA	Thermotolerant coliform	-	129	1	1	1	1	1	0	0	0	-	-	-	-	90	-	-	-	-	-	Yes	Both	No	Yes	No	No	No	Yes	No	8
499	Taylor	2012	Malawi	Low	Yes	SSA	Rural	Yes	Cross-sectional survey	No	No	Yes	-	Not classified	Unspecified dug well	NA	Thermotolerant coliform	-	71	1	1	1	1	1	0	0	0	-	-	-	-	105	-	-	-	-	-	Yes	Both	No	Yes	No	No	No	Yes	No	8
500	Taylor	2012	Malawi	Low	Yes	SSA	Rural	Yes	Cross-sectional survey	No	No	Yes	Protected dug well	Improved	Protected dug well	NA	Thermotolerant coliform	-	664	1	1	1	1	1	0	0	0	-	-	-	-	200	-	-	-	-	-	Yes	Both	No	Yes	No	No	No	Yes	No	8
501	Taylor	2012	Malawi	Low	Yes	SSA	Rural	Yes	Cross-sectional survey	No	No	Yes	Unprotected dug well	Unimproved	Unprotected dug well	NA	Thermotolerant coliform	-	17	1	1	1	1	1	0	0	0	-	-	-	-	705	-	-	-	-	-	Yes	Both	No	Yes	No	No	No	Yes	No	8
502	Tewari	2003	India	Lower-middle	Yes	SA	Mixed	No	Cross-sectional survey	No	No	No	Borehole or Tubewell	Improved	Borehole or Tubewell	NA	E. coli	0.851852	27	1	0	1	0	1	0	0	0	-	-	-	-	-	-	-	-	-	-	No	Unclear	No	No	No	No	Yes	-	-	4
503	Tewari	2003	India	Lower-middle	Yes	SA	Mixed	No	Cross-sectional survey	No	No	No	Piped	Improved	Piped	Not reported	E. coli	0.690909	55	1	0	1	0	1	0	0	0	-	-	-	-	-	-	-	-	-	-	No	Unclear	No	No	No	No	Yes	-	-	4
504	Tewari	2003	India	Lower-middle	Yes	SA	Mixed	No	Cross-sectional survey	No	No	No	-	Not classified	Unspecified dug well	NA	E. coli	0.54902	51	1	0	1	0	1	0	0	0	-	-	-	-	-	-	-	-	-	-	No	Unclear	No	No	No	No	Yes	-	-	4
505	Tillet	2007	Uganda	Low	Yes	SSA	Rural	No	Intervention	No	No	Yes	Protected Spring	Improved	Protected Spring	NA	Thermotolerant coliform	0.48	75	1	1	1	1	1	0	0	0	-	-	-	-	-	28.7	-	-	-	-	Yes	Both	No	No	No	No	Yes	-	-	8
506	Tillet	2007	Uganda	Low	Yes	SSA	Rural	No	Intervention	No	No	Yes	Unprotected dug well	Unimproved	Unprotected dug well	NA	Thermotolerant coliform	0.92	76	1	1	1	1	1	0	0	0	-	-	-	-	-	699.3	-	-	-	-	Yes	Both	No	No	No	No	Yes	-	-	8
507	Tole	1997	Kenya	Low	Yes	SSA	Urban	No	Intervention	No	No	Yes	Borehole or Tubewell	Improved	Borehole or Tubewell	NA	E. coli	0.127273	55	1	0	1	1	1	0	0	0	-	-	-	-	-	-	-	-	-	-	No	Unclear	No	No	No	No	Yes	-	-	6
508	Tole	1997	Kenya	Low	Yes	SSA	Urban	No	Intervention	No	No	Yes	-	Not classified	Unspecified spring	NA	E. coli	0.3	10	1	0	1	1	1	0	0	0	-	-	-	-	-	-	-	-	-	-	No	Unclear	No	No	No	No	Yes	-	-	6
509	Tole	1997	Kenya	Low	Yes	SSA	Urban	No	Intervention	No	No	Yes	-	Not classified	Unspecified dug well	NA	E. coli	0.692308	13	1	0	1	1	1	0	0	0	-	-	-	-	-	-	-	-	-	-	No	Unclear	No	No	No	No	Yes	-	-	6
510	Trevett	2004	Honduras	Lower-middle	No	LAC	Rural	Yes	Longitudinal survey	No	No	Yes	Borehole or Tubewell	Improved	Borehole or Tubewell	NA	Thermotolerant coliform	0.6667	72	0	0	1	1	1	1	0	0	0.33	0.48	0.19	0	-	1	-	-	-	-	Yes	Both	Yes	No	No	No	Yes	-	-	8
511	Trevett	2004	Honduras	Lower-middle	No	LAC	Rural	Yes	Longitudinal survey	No	No	Yes	-	Not classified	Unspecified dug well	NA	Thermotolerant coliform	1	108	0	0	1	1	1	1	0	0	0	0.1	0.33	0.57	-	111	-	-	-	-	Yes	Both	Yes	No	No	No	Yes	-	-	8
512	Trevett	2004	Honduras	Lower-middle	No	LAC	Rural	Yes	Longitudinal survey	No	No	Yes	Borehole or Tubewell	Improved	Point of use: borehole or tubewell	NA	Thermotolerant coliform	0.89	238	0	0	1	1	1	1	0	0	0.11	0.18	0.15	0.56	-	72	-	-	-	-	Yes	Both	Yes	No	No	No	Yes	-	-	8
513	Trevett	2004	Honduras	Lower-middle	No	LAC	Rural	Yes	Longitudinal survey	No	No	Yes	Not classified	Not classified	Point of use: unprotected dug well	NA	Thermotolerant coliform	0.96	334	0	0	1	1	1	1	0	0	0.04	0.04	0.16	0.76	-	202	-	-	-	-	Yes	Both	Yes	No	No	No	Yes	-	-	8
514	Uhl	2012	Liberia	Low	Yes	SSA	Urban	No	Cross-sectional survey	No	No	Yes	Borehole or Tubewell	Improved	Borehole or Tubewell	NA	E. coli	0.444444	18	1	1	1	1	1	1	0	1	0.555556	0.166667	0.111111	0.166667	26.2333	2.55376	0	0->200	57.0368	-	Yes	Unclear	No	No	No	No	No	-	-	9
515	Uhl	2012	Liberia	Low	Yes	SSA	Urban	No	Cross-sectional survey	No	No	Yes	Protected dug well	Improved	Protected dug well	NA	E. coli	0.517007	147	1	1	1	1	1	1	0	1	0.479452	0.260274	0.10274	0.157534	33.824	3.07796	1	0->200	66.7828	-	Yes	Unclear	No	No	No	No	No	-	-	9
516	Uhl	2012	Liberia	Low	Yes	SSA	Urban	No	Cross-sectional survey	No	No	Yes	Unprotected dug well	Unimproved	Unprotected dug well	NA	E. coli	1	18	1	1	1	1	1	1	0	1	0	0.1	0.4	0.5	109.765	61.5101	94.9	1->200	82.67	-	Yes	Unclear	No	No	No	No	No	-	-	9
517	Vaccari	2010	Thailand	Upper-middle	Yes	SEA	Rural	No	Cross-sectional survey	No	No	Yes	-	Not classified	Unspecified dug well	NA	E. coli	0.5	20	1	0	1	1	0	0	0	0	0.2	0.1	0.4	0.3	-	-	-	-	-	-	Yes	Unclear	No	Yes	Yes	No	Yes	Yes	Yes	6
518	Valente	1999	Brazil	Upper-middle	Yes	LAC	Rural	No	Cross-sectional survey	No	No	Yes	Piped	Improved	Piped	Not treated	Thermotolerant coliform	0	10	1	1	1	0	1	0	0	0	-	-	-	-	-	-	-	-	-	-	No	Unclear	No	No	No	Yes	Yes	-	-	6
519	Van Geen	2011	Bangladesh	Low	Yes	SA	Rural	No	Longitudinal survey	No	No	Yes	Borehole or Tubewell	Improved	Borehole or Tubewell	NA	E. coli	1	125	1	1	1	1	1	0	0	0	-	-	-	-	-	-	-	-	-	-	Yes	Both	Yes	No	No	No	Yes	-	-	8
520	Vanderslice	1993	Philippines	Lower-middle	Yes	SEA	Urban	Yes	Longitudinal survey	Yes	Yes	Yes	Borehole or Tubewell	Improved	Borehole or Tubewell	NA	Thermotolerant coliform	0.25	403	1	1	1	1	1	0	0	0	-	-	-	-	0.0112202	-	-	-	1000	-	No	Unclear	Yes	No	No	No	Yes	-	-	10
521	Vanderslice	1993	Philippines	Lower-middle	Yes	SEA	Urban	Yes	Longitudinal survey	Yes	Yes	Yes	Piped	Improved	Piped	Treated	Thermotolerant coliform	0.22	111	1	1	1	1	1	0	0	0	-	-	-	-	0.0060256	-	-	-	794.328	-	No	Unclear	Yes	No	No	No	Yes	-	-	10
522	Vanderslice	1993	Philippines	Lower-middle	Yes	SEA	Urban	Yes	Longitudinal survey	Yes	Yes	Yes	Protected dug well	Improved	Protected dug well	NA	Thermotolerant coliform	0.91	46	1	1	1	1	1	0	0	0	-	-	-	-	89.1251	-	-	-	21.3796	-	No	Unclear	Yes	No	No	No	Yes	-	-	10
523	Vanderslice	1993	Philippines	Lower-middle	Yes	SEA	Urban	Yes	Longitudinal survey	Yes	Yes	Yes	Unprotected dug well	Unimproved	Unprotected dug well	NA	Thermotolerant coliform	0.97	60	1	1	1	1	1	0	0	0	-	-	-	-	354.813	-	-	-	10	-	No	Unclear	Yes	No	No	No	Yes	-	-	10
524	Varghese	2008	India	Lower-middle	Yes	SA	Rural	No	Cross-sectional survey	No	No	Yes	Rainwater harvesting	Improved	Rainwater harvesting	NA	Thermotolerant coliform	0.8	10	1	0	1	1	0	0	0	0	0.2	0.7	0.1	0	-	-	-	-	-	-	Yes	Both	Yes	No	No	No	Yes	-	-	6
525	Varghese	2008	India	Lower-middle	Yes	SA	Rural	No	Cross-sectional survey	No	No	Yes	Rainwater harvesting	Improved	Rainwater harvesting	NA	Thermotolerant coliform	0	10	1	0	1	1	0	0	0	0	1	0	0	0	-	-	-	-	-	-	Yes	Both	Yes	No	No	No	Yes	-	-	6
526	Vidal	2009	Colombia	Upper-middle	Yes	LAC	Urban	No	Cross-sectional survey	No	No	No	-	Not classified	Sachet	NA	E. coli	0.0769231	13	1	0	1	1	0	0	0	0	0.923077	0	0	0.0769231	15.3846	-	-	0-200	-	-	No	Unclear	Yes	No	No	No	Yes	-	-	4
527	Vollaard	2005	Indonesia	Lower-middle	Yes	SEA	Urban	Yes	Cross-sectional survey	Yes	Yes	Yes	Borehole or Tubewell	Improved	Borehole or Tubewell	NA	Thermotolerant coliform	0.6872	243	1	0	1	1	1	1	0	0	-	-	-	-	-	-	23	6-280	-	-	Yes	Both	No	No	No	No	Yes	-	-	11
528	Vollaard	2005	Indonesia	Lower-middle	Yes	SEA	Urban	Yes	Cross-sectional survey	Yes	Yes	Yes	Piped	Improved	Piped	Treated	Thermotolerant coliform	0.17	76	1	0	1	1	1	1	0	0	-	-	-	-	-	-	4	-	-	-	Yes	Both	No	No	No	No	Yes	-	-	11
529	Warner	2008	Nepal	Low	Yes	SA	Rural	Yes	Cross-sectional survey	No	No	Yes	Borehole or Tubewell	Improved	Borehole or Tubewell	NA	E. coli	0.55	38	1	0	1	1	1	1	0	0	-	-	-	-	10	-	1	0-81	-	-	Yes	Dry	No	No	No	No	Yes	-	-	9
530	Warner	2008	Nepal	Low	Yes	SA	Rural	Yes	Cross-sectional survey	No	No	Yes	-	Not classified	Unspecified dug well	NA	E. coli	0.86	37	1	0	1	1	1	1	0	0	-	-	-	-	100	-	28.5	0-800	-	-	Yes	Dry	No	No	No	No	Yes	-	-	9
531	Warner	2008	Nepal	Low	Yes	SA	Rural	Yes	Cross-sectional survey	No	No	Yes	Piped	Improved	Piped	Treated	E. coli	0.76	19	1	0	1	1	1	1	0	0	-	-	-	-	70	-	12	0-750	-	-	Yes	Both	No	No	No	No	Yes	-	-	9
532	Watts	1992	Zimbabwe	Low	Yes	SSA	Rural	No	Cross-sectional survey	No	No	No	-	Not classified	Unspecified dug well	NA	E. coli	-	452	1	0	0	0	0	0	0	0	-	-	-	-	12.8785	-	-	-	-	-	No	Unclear	No	No	No	No	Yes	-	-	2
533	Watts	1992	Zimbabwe	Low	Yes	SSA	Rural	No	Cross-sectional survey	No	No	No	Unprotected dug well	Unimproved	Unprotected dug well	NA	E. coli	-	197	1	0	0	0	0	0	0	0	-	-	-	-	475	-	-	-	-	-	No	Unclear	No	No	No	No	Yes	-	-	2
534	Welch	2000	Trinidad	High	Yes	LAC	Rural	Yes	Cross-sectional survey	Yes	Yes	Yes	Piped	Improved	Piped	Not reported	Thermotolerant coliform	0.4	15	1	0	1	1	1	1	0	0	-	-	-	-	-	-	-	-	-	-	Yes	Dry	No	No	No	No	Yes	-	-	11
535	Welch	2000	Trinidad	High	Yes	LAC	Rural	Yes	Cross-sectional survey	Yes	Yes	Yes	Piped	Improved	Piped	Not reported	Thermotolerant coliform	0.72	26	1	0	1	1	1	1	0	0	-	-	-	-	-	-	-	-	-	-	Yes	Dry	No	No	No	No	Yes	-	-	11
536	Welch	2000	Trinidad	High	Yes	LAC	Rural	Yes	Cross-sectional survey	Yes	Yes	Yes	Rainwater harvesting	Improved	Rainwater harvesting	NA	Thermotolerant coliform	0.55	11	1	0	1	1	1	1	0	0	-	-	-	-	-	-	-	-	-	-	Yes	Dry	No	No	No	No	Yes	-	-	11
537	Williams	1997	Zimbabwe	Low	Yes	SSA	Rural	No	Cross-sectional survey	No	No	No	Borehole or Tubewell	Improved	Borehole or Tubewell	NA	E. coli	0.4	10	1	0	1	1	1	0	1	1	0.6	0.1	0.3	0	9.3	-	-	0-57	-	-	Yes	Dry	No	No	Yes	No	Yes	-	-	8
538	Williams	1997	Zimbabwe	Low	Yes	SSA	Rural	No	Cross-sectional survey	No	No	No	Unprotected dug well	Unimproved	Unprotected dug well	NA	E. coli	0.909091	11	1	0	1	1	1	0	1	1	0	0.0909091	0.363636	0.545455	260	-	-	2-1100	-	-	Yes	Dry	No	No	Yes	No	Yes	-	-	8
539	Wright	2013	Kenya	Low	Yes	SSA	Urban	No	Cross-sectional survey	No	No	Yes	-	Not classified	Unspecified dug well	NA	Thermotolerant coliform	1	51	1	1	1	0	0	0	0	0	-	-	-	-	-	-	-	-	-	-	Yes	Unclear	No	Yes	No	No	Yes	No	No	6
540	Wu	2008	China	Upper-middle	Yes	EA	Rural	Yes	Cross-sectional survey	Yes	No	Yes	Protected dug well	Improved	Protected dug well	NA	Thermotolerant coliform	0.952941	85	1	1	1	1	1	0	1	1	-	-	-	-	-	-	-	-	-	-	No	Unclear	No	No	No	No	Yes	-	-	11
541	Xavier	2011	Brazil	Upper-middle	Yes	LAC	Rural	No	Cross-sectional survey	No	No	Yes	Rainwater harvesting	Improved	Point of use: Rainwater harvesting	NA	Thermotolerant coliform	0.4142	66	1	0	1	0	0	0	0	0	-	-	-	-	-	-	-	-	-	-	Yes	Both	No	No	No	No	Yes	-	-	5
542	Xavier	2011	Brazil	Upper-middle	Yes	LAC	Rural	No	Cross-sectional survey	No	No	Yes	Rainwater harvesting	Improved	Rainwater harvesting	NA	Thermotolerant coliform	0.3	66	1	0	1	0	0	0	0	0	-	-	-	-	-	-	-	-	-	-	Yes	Both	No	No	No	No	Yes	-	-	5
543	Yao	2012	China	Upper-middle	Yes	EA	Rural	No	Cross-sectional survey	No	No	Yes	Protected dug well	Improved	Protected dug well	NA	Thermotolerant coliform	0.329	1834	1	1	1	1	1	0	1	1	-	-	-	-	-	-	-	-	-	-	No	Unclear	No	No	No	No	Yes	-	-	9
544	Yasin	2011	Pakistan	Lower-middle	Yes	SA	Urban	No	Cross-sectional survey	No	No	No	Bottled	Not classified	Bottled	NA	Thermotolerant coliform	0.1	20	1	0	1	0	0	0	0	0	-	-	-	-	-	-	-	-	-	-	Yes	Unclear	No	No	No	No	Yes	-	-	4
545	Yasin	2011	Pakistan	Lower-middle	Yes	SA	Urban	No	Cross-sectional survey	No	No	No	Borehole or Tubewell	Improved	Borehole or Tubewell	NA	Thermotolerant coliform	0.423077	42	1	0	1	0	0	0	0	0	-	-	-	-	-	-	-	-	-	-	Yes	Unclear	No	No	No	No	Yes	-	-	4
546	Yasin	2011	Pakistan	Lower-middle	Yes	SA	Urban	No	Cross-sectional survey	No	No	No	Piped	Improved	Piped	Not reported	Thermotolerant coliform	0.64	25	1	0	1	0	0	0	0	0	-	-	-	-	-	-	-	-	-	-	Yes	Unclear	No	No	No	No	Yes	-	-	4
547	Yassin	2006	Palestine	Lower-middle	Yes	WA	Mixed	Yes	Longitudinal survey	No	No	No	Not classified	Not classified	Unspecified dug well	NA	Thermotolerant coliform	0.0585216	974	1	0	1	0	0	0	1	1	-	-	-	-	-	-	-	-	-	-	Yes	Both	Yes	No	No	No	Yes	-	-	7
548	Yassin	2006	Palestine	Lower-middle	Yes	WA	Mixed	Yes	Longitudinal survey	No	No	No	Piped	Improved	Piped	Mixed	Thermotolerant coliform	0.0234681	767	1	0	1	0	0	0	1	1	-	-	-	-	-	-	-	-	-	-	Yes	Both	Yes	No	No	No	Yes	-	-	7
549	Yongsi	2010	Cameroon	Lower-middle	Yes	SSA	Urban	Yes	Cross-sectional survey	Yes	Yes	Yes	Not classified	Not classified	Unspecified spring	NA	E. coli	0.28	25	1	0	1	1	1	0	0	0	-	-	-	-	-	-	-	-	-	-	Yes	Wet	No	No	No	No	Yes	-	-	10
550	Yongsi	2010	Cameroon	Lower-middle	Yes	SSA	Urban	Yes	Cross-sectional survey	Yes	Yes	Yes	Not classified	Not classified	Unspecified dug well	NA	E. coli	0.188	154	1	0	1	1	1	0	0	0	-	-	-	-	-	-	-	-	-	-	Yes	Wet	No	No	No	No	Yes	-	-	10
551	Yongsi	2010	Cameroon	Lower-middle	Yes	SSA	Urban	Yes	Cross-sectional survey	Yes	Yes	Yes	Piped	Improved	Piped	Not reported	E. coli	0	27	1	0	1	1	1	0	0	0	-	-	-	-	-	-	-	-	-	-	Yes	Wet	No	No	No	No	Yes	-	-	10
552	Zeenat	2009	Fiji	Upper-middle	Yes	O	Urban	No	Cross-sectional survey	No	No	Yes	Bottled	Not classified	Bottled	NA	Thermotolerant coliform	0.07	100	1	0	1	1	0	0	0	0	0.93	0.01	0.05	0.01	-	-	-	-	-	-	No	Unclear	No	No	No	No	Yes	-	-	5
553	Zeilhofer	2007	Brazil	Upper-middle	Yes	LAC	Urban	Yes	Cross-sectional survey	Yes	Yes	Yes	Piped	Improved	Piped	Treated	E. coli	0.0593948	466	1	0	1	1	0	0	0	0	-	-	-	-	-	-	-	-	-	-	Yes	Both	No	No	No	Yes	Yes	-	-	9
554	Zhang	2012	China	Upper-middle	Yes	EA	Urban	No	Cross-sectional survey	No	No	Yes	Piped	Improved	Piped	Not reported	Thermotolerant coliform	0	110	1	1	1	1	1	0	1	1	-	-	-	-	-	-	-	-	-	-	No	Unclear	No	No	No	No	Yes	-	-	9
555	Zuin	2011	Mozambique	Low	Yes	SSA	Urban	No	Cross-sectional survey	No	No	Yes	Piped	Improved	Piped	Treated	E. coli	0.0421348	89	1	0	1	1	1	1	1	1	-	-	-	-	-	-	-	-	-	-	Yes	Wet	No	No	No	No	Yes	-	-	10

## Sheet: Sheet1
118	120
119	121
120	122
121	123
122	124
123	125
124	126
125	127
126	128
127	129
128	130
129	131
130	132
131	133
132	134
133	135
134	136
135	137
136	138
137	139
138	140
139	141
140	142
141	143
142	144
143	145
144	146
145	147
146	148
147	149
148	150
149	151
150	152
151	153
152	154
153	155
154	156
155	157
156	158
157	159
158	160
159	161
160	162
161	163
162	164
163	165
164	166
165	167
166	168
167	169
168	170
169	171
170	172
171	173
172	174
173	175
174	176
175	177
176	178
177	179
178	180
179	181
180	182
181	183
182	184
183	185
184	186
185	187
186	188
187	189
188	190
189	191
190	192
191	193
192	194
193	195
194	196
195	197
196	198
197	199
198	200
199	201
200	202
201	203
202	204
203	205
204	206
205	207
206	208
207	209
208	210
209	211
210	212
211	213
212	214
213	215
214	216
215	217
216	218
217	219
218	220
219	221
220	222
221	223
222	224
223	225
224	226
225	227
226	228
227	229
228	230
229	231
230	232
231	233
232	234
233	235
234	236
235	237
236	238
237	239
238	240
239	241
240	242
241	243
242	244
243	245
244	246
245	247
246	248
247	249
248	250
249	251
250	252
251	253
252	254
253	255
254	256
255	257
256	258
257	259
258	260
259	261
260	262
261	263
262	264
263	265
264	266
265	267
266	268
267	269
268	270
269	271
270	272
271	273
272	274
273	275
274	276
275	277
276	278
277	279
278	280
279	281
280	282
281	283
282	284
283	285
284	286
285	287
286	288
287	289
288	290
289	291
290	292
291	293
292	294
293	295
294	296
295	297
296	298
297	299
298	300
299	301
300	302
301	303
302	304
303	305
304	306
305	307
306	308
307	309
308	310
309	311
310	312
311	313
312	314
313	315
314	316
315	317
316	318
317	319
318	320
319	321
320	322
321	323
322	324
323	325
324	326
325	327
326	328
327	329
328	330
329	331
330	332
331	333
332	334
333	335
334	336
335	337
336	338
337	339
338	340
339	341
340	342
341	343
342	344
343	345
344	346
345	347
346	348
347	349
348	350
349	351
350	352
351	353
352	354
353	355
354	356
355	357
356	358
357	359
358	360
359	361
360	362
361	363
362	364
363	365
364	366
365	367
366	368
367	369
368	370
369	371
370	372
371	373
372	374
373	375
374	376
375	377
376	378
377	379
378	380
379	381
380	382
381	383
382	384
383	385
384	386
385	387
386	388
387	389
388	390
389	391
390	392
391	393
392	394
393	395
394	396
395	397
396	398
397	399
398	400
399	401
400	402
401	403
402	404
403	405
404	406
405	407
406	408
407	409
408	410
409	411
410	412
411	413
412	414
413	415
414	416
415	417
416	418
417	419
418	420
419	421
420	422
421	423
422	424
423	425
424	426
425	427
426	428
427	429
428	430
429	431
430	432
431	433
432	434
433	435
434	436
435	437
436	438
437	439
438	440
439	441
440	442
441	443
442	444
443	445
444	446
445	447
446	448
447	449
448	450
449	451
450	452
451	453
452	454
453	455
454	456
455	457
456	458
457	459
458	460
459	461
460	462
461	463
462	464
463	465
464	466
465	467
466	468
467	469
468	470
469	471
470	472
471	473
472	474
473	475
474	476
475	477
476	478
477	479
478	480
479	481
480	482
481	483
482	484
483	485
484	486
485	487
486	488
487	489
488	490
489	491
490	492
491	493
492	494
493	495
494	496
495	497
496	498
497	499
498	500
499	501
500	502
501	503
502	504
503	505
504	506
505	507
506	508
507	509
508	510
509	511
510	512
511	513
512	514
513	515
514	516
515	517
516	518
517	519
518	520
519	521
520	522
521	523
522	524
523	525
524	526
525	527
526	528
527	529
528	530
529	531
530	532
531	533
532	534
533	535
534	536
535	537
536	538
537	539
538	540
539	541
540	542
541	543
542	544
543	545
544	546
545	547
546	548
547	549
548	550
549	551
550	552
551	553
552	554
553	555
